# Supplementary material for: A functional CRISPR/Cas9 screen identifies kinases that modulate FGFR inhibitor response in gastric cancer
Source: Oncogenesis. 2019 May 10;8(5):33. doi: 10.1038/s41389-019-0145-z (PMC6510732; doi:10.1038/s41389-019-0145-z)
Supplement: Supplementary file 3 — Supplementary tables [file 41389_2019_145_MOESM3_ESM.xls]

## Sheet: S1
Table S1.sgRNA raw reads from each treatment
sgRNA	gene	KatoIII_control_I (C1)	KatoIII_AZD4547_I (T1)	KatoIII_control_II (C2)	KatoIII_AZD4547_II (T2)
sgCAMK1_1	CAMK1	411	472	595	423
sgCAMK1_2	CAMK1	174	317	333	187
sgCAMK1_3	CAMK1	754	923	1108	852
sgCAMK1_4	CAMK1	521	618	667	568
sgCAMK1_5	CAMK1	658	690	649	696
sgCAMK1_6	CAMK1	1573	1543	1658	998
sgCAMK1_7	CAMK1	360	347	463	373
sgCAMK1_8	CAMK1	883	948	1244	918
sgCAMK1_9	CAMK1	224	300	385	326
sgCAMK1_10	CAMK1	1621	2048	2154	1956
sgCAMK4_1	CAMK4	882	779	1033	882
sgCAMK4_2	CAMK4	2012	2272	3100	2418
sgCAMK4_3	CAMK4	422	469	1007	527
sgCAMK4_4	CAMK4	1071	1249	1297	979
sgCAMK4_5	CAMK4	344	283	426	413
sgCAMK4_6	CAMK4	1229	1202	1228	1306
sgCAMK4_7	CAMK4	296	314	552	374
sgCAMK4_8	CAMK4	1008	1141	1213	827
sgCAMK4_9	CAMK4	501	517	601	668
sgCAMK4_10	CAMK4	261	309	425	309
sgCAMKV_1	CAMKV	596	708	824	758
sgCAMKV_2	CAMKV	755	1013	1169	998
sgCAMKV_3	CAMKV	866	522	631	429
sgCAMKV_4	CAMKV	328	330	403	264
sgCAMKV_5	CAMKV	837	1000	995	777
sgCAMKV_6	CAMKV	601	553	877	819
sgCAMKV_7	CAMKV	135	182	222	171
sgCAMKV_8	CAMKV	315	289	348	380
sgCAMKV_9	CAMKV	335	511	408	378
sgCAMKV_10	CAMKV	231	257	354	308
sgMYO3B_1	MYO3B	529	506	573	404
sgMYO3B_2	MYO3B	342	331	383	226
sgMYO3B_3	MYO3B	602	652	824	676
sgMYO3B_4	MYO3B	428	674	746	512
sgMYO3B_5	MYO3B	215	222	377	347
sgMYO3B_6	MYO3B	48	81	143	82
sgMYO3B_7	MYO3B	67	108	142	131
sgMYO3B_8	MYO3B	1008	1057	1261	873
sgMYO3B_9	MYO3B	485	567	837	548
sgMYO3B_10	MYO3B	588	460	600	502
sgFLT3_1	FLT3	153	290	403	280
sgFLT3_2	FLT3	993	1304	1260	1060
sgFLT3_3	FLT3	133	156	217	130
sgFLT3_4	FLT3	1070	1036	1351	1413
sgFLT3_5	FLT3	441	429	525	512
sgFLT3_6	FLT3	278	243	301	236
sgFLT3_7	FLT3	1067	1099	1392	1062
sgFLT3_8	FLT3	684	856	994	909
sgFLT3_9	FLT3	609	768	837	767
sgFLT3_10	FLT3	930	1078	1302	1297
sgMYO3A_1	MYO3A	315	315	396	320
sgMYO3A_2	MYO3A	178	155	215	185
sgMYO3A_3	MYO3A	355	457	570	414
sgMYO3A_4	MYO3A	476	427	652	652
sgMYO3A_5	MYO3A	610	653	870	718
sgMYO3A_6	MYO3A	711	716	886	717
sgMYO3A_7	MYO3A	219	275	276	313
sgMYO3A_8	MYO3A	339	389	511	508
sgMYO3A_9	MYO3A	239	321	380	434
sgMYO3A_10	MYO3A	17	41	51	40
sgMAP3K8_1	MAP3K8	337	436	451	307
sgMAP3K8_2	MAP3K8	299	285	413	318
sgMAP3K8_3	MAP3K8	658	693	970	786
sgMAP3K8_4	MAP3K8	625	645	840	793
sgMAP3K8_5	MAP3K8	419	493	638	746
sgMAP3K8_6	MAP3K8	602	776	933	705
sgMAP3K8_7	MAP3K8	541	594	771	619
sgMAP3K8_8	MAP3K8	568	680	858	708
sgMAP3K8_9	MAP3K8	813	862	1006	873
sgMAP3K8_10	MAP3K8	406	601	725	531
sgZAP70_1	ZAP70	607	768	919	856
sgZAP70_2	ZAP70	492	372	444	475
sgZAP70_3	ZAP70	99	220	226	146
sgZAP70_4	ZAP70	483	480	523	344
sgZAP70_5	ZAP70	211	251	264	267
sgZAP70_6	ZAP70	787	1053	1077	1045
sgZAP70_7	ZAP70	317	259	486	226
sgZAP70_8	ZAP70	420	502	591	462
sgZAP70_9	ZAP70	613	698	836	656
sgZAP70_10	ZAP70	291	304	382	278
sgSBK2_1	SBK2	63	58	126	58
sgSBK2_2	SBK2	898	931	1004	1041
sgSBK2_3	SBK2	799	936	1026	1025
sgSBK2_4	SBK2	824	821	968	558
sgSBK2_5	SBK2	1152	1315	1413	1628
sgSBK2_6	SBK2	724	694	687	622
sgSBK2_7	SBK2	907	1046	941	688
sgSBK2_8	SBK2	294	345	320	350
sgSBK2_9	SBK2	295	290	381	272
sgSBK2_10	SBK2	199	162	188	130
sgBRDT_1	BRDT	207	345	433	273
sgBRDT_2	BRDT	95	115	232	72
sgBRDT_3	BRDT	677	817	960	786
sgBRDT_4	BRDT	249	250	316	271
sgBRDT_5	BRDT	135	123	170	154
sgBRDT_6	BRDT	702	745	953	678
sgBRDT_7	BRDT	515	461	737	462
sgBRDT_8	BRDT	85	135	154	130
sgBRDT_9	BRDT	83	88	134	103
sgBRDT_10	BRDT	471	603	658	413
sgPLK2_1	PLK2	315	251	337	228
sgPLK2_2	PLK2	762	991	920	698
sgPLK2_3	PLK2	889	391	565	408
sgPLK2_4	PLK2	673	817	912	624
sgPLK2_5	PLK2	526	467	719	466
sgPLK2_6	PLK2	273	275	307	319
sgPLK2_7	PLK2	591	693	966	718
sgPLK2_8	PLK2	771	902	974	940
sgPLK2_9	PLK2	492	399	616	462
sgPLK2_10	PLK2	751	748	807	702
sgBRD4_1	BRD4	500	783	534	597
sgBRD4_2	BRD4	556	1003	659	977
sgBRD4_3	BRD4	701	707	1028	769
sgBRD4_4	BRD4	135	129	211	171
sgBRD4_5	BRD4	251	294	355	279
sgBRD4_6	BRD4	253	232	284	293
sgBRD4_7	BRD4	388	517	573	624
sgBRD4_8	BRD4	320	412	444	419
sgBRD4_9	BRD4	396	459	486	442
sgBRD4_10	BRD4	926	903	1072	818
sgBRD2_1	BRD2	718	720	835	694
sgBRD2_2	BRD2	310	331	491	254
sgBRD2_3	BRD2	711	765	1043	750
sgBRD2_4	BRD2	403	380	515	259
sgBRD2_5	BRD2	336	348	522	297
sgBRD2_6	BRD2	272	321	362	268
sgBRD2_7	BRD2	720	777	762	604
sgBRD2_8	BRD2	358	395	360	423
sgBRD2_9	BRD2	995	864	1078	871
sgBRD2_10	BRD2	369	380	599	359
sgBRD3_1	BRD3	1260	955	534	555
sgBRD3_2	BRD3	575	579	710	698
sgBRD3_3	BRD3	1331	1334	1707	1058
sgBRD3_4	BRD3	228	224	362	374
sgBRD3_5	BRD3	480	360	571	343
sgBRD3_6	BRD3	368	400	594	548
sgBRD3_7	BRD3	344	268	408	250
sgBRD3_8	BRD3	1224	1333	1566	1426
sgBRD3_9	BRD3	485	385	522	528
sgBRD3_10	BRD3	1193	1271	1605	1261
sgCDK3_1	CDK3	493	379	561	427
sgCDK3_2	CDK3	522	590	939	775
sgCDK3_3	CDK3	658	568	869	454
sgCDK3_4	CDK3	557	564	613	571
sgCDK3_5	CDK3	895	1073	1097	964
sgCDK3_6	CDK3	838	863	953	779
sgCDK3_7	CDK3	1743	2008	2439	1843
sgCDK3_8	CDK3	147	146	365	321
sgCDK3_9	CDK3	308	279	415	254
sgCDK3_10	CDK3	919	920	1100	907
sgBCR_1	BCR	994	1113	1331	1365
sgBCR_2	BCR	1028	1006	1225	1008
sgBCR_3	BCR	483	373	297	194
sgBCR_4	BCR	428	428	647	556
sgBCR_5	BCR	675	767	875	712
sgBCR_6	BCR	297	337	451	528
sgBCR_7	BCR	288	418	439	414
sgBCR_8	BCR	1108	1402	1263	1098
sgBCR_9	BCR	411	389	353	304
sgBCR_10	BCR	505	523	500	422
sgCAMKK2_1	CAMKK2	773	701	1045	779
sgCAMKK2_2	CAMKK2	207	325	327	393
sgCAMKK2_3	CAMKK2	1263	1311	1642	1225
sgCAMKK2_4	CAMKK2	701	867	924	695
sgCAMKK2_5	CAMKK2	1105	1275	1426	1435
sgCAMKK2_6	CAMKK2	488	510	607	612
sgCAMKK2_7	CAMKK2	448	558	721	601
sgCAMKK2_8	CAMKK2	858	897	1110	965
sgCAMKK2_9	CAMKK2	943	821	1146	912
sgCAMKK2_10	CAMKK2	889	1101	1245	915
sgCAMKK1_1	CAMKK1	584	628	767	595
sgCAMKK1_2	CAMKK1	422	461	667	490
sgCAMKK1_3	CAMKK1	413	341	438	477
sgCAMKK1_4	CAMKK1	793	841	1149	791
sgCAMKK1_5	CAMKK1	331	472	521	503
sgCAMKK1_6	CAMKK1	793	1013	992	771
sgCAMKK1_7	CAMKK1	547	556	739	460
sgCAMKK1_8	CAMKK1	200	230	353	202
sgCAMKK1_9	CAMKK1	986	1078	1175	1134
sgCAMKK1_10	CAMKK1	569	635	818	546
sgTSSK6_1	TSSK6	689	746	809	660
sgTSSK6_2	TSSK6	442	435	627	390
sgTSSK6_3	TSSK6	722	726	791	550
sgTSSK6_4	TSSK6	414	417	527	530
sgTSSK6_5	TSSK6	811	829	1239	866
sgTSSK6_6	TSSK6	653	648	818	1046
sgTSSK6_7	TSSK6	426	507	635	495
sgTSSK6_8	TSSK6	581	438	674	536
sgTSSK6_9	TSSK6	648	676	778	576
sgTSSK6_10	TSSK6	344	283	412	274
sgTSSK4_1	TSSK4	402	478	585	420
sgTSSK4_2	TSSK4	1653	1630	2101	1473
sgTSSK4_3	TSSK4	323	458	439	345
sgTSSK4_4	TSSK4	436	499	650	565
sgTSSK4_5	TSSK4	218	243	389	254
sgTSSK4_6	TSSK4	861	743	1132	701
sgTSSK4_7	TSSK4	422	474	501	489
sgTSSK4_8	TSSK4	420	429	651	465
sgTSSK4_9	TSSK4	421	407	532	364
sgTSSK4_10	TSSK4	671	697	709	681
sgTSSK3_1	TSSK3	617	689	886	525
sgTSSK3_2	TSSK3	794	883	1027	948
sgTSSK3_3	TSSK3	557	755	694	769
sgTSSK3_4	TSSK3	1321	1594	1712	1691
sgTSSK3_5	TSSK3	295	334	372	347
sgTSSK3_6	TSSK3	186	317	309	330
sgTSSK3_7	TSSK3	1515	1461	1923	1340
sgTSSK3_8	TSSK3	211	142	204	159
sgTSSK3_9	TSSK3	453	702	714	679
sgTSSK3_10	TSSK3	218	223	297	192
sgEIF2AK1_1	EIF2AK1	436	1049	512	540
sgEIF2AK1_2	EIF2AK1	647	772	759	522
sgEIF2AK1_3	EIF2AK1	619	500	658	661
sgEIF2AK1_4	EIF2AK1	635	621	676	505
sgEIF2AK1_5	EIF2AK1	363	362	392	508
sgEIF2AK1_6	EIF2AK1	576	571	590	592
sgEIF2AK1_7	EIF2AK1	284	323	379	265
sgEIF2AK1_8	EIF2AK1	147	141	263	272
sgEIF2AK1_9	EIF2AK1	453	487	550	450
sgEIF2AK1_10	EIF2AK1	158	136	226	200
sgEIF2AK3_1	EIF2AK3	365	267	262	253
sgEIF2AK3_2	EIF2AK3	1116	1001	1497	781
sgEIF2AK3_3	EIF2AK3	724	621	986	635
sgEIF2AK3_4	EIF2AK3	144	98	125	64
sgEIF2AK3_5	EIF2AK3	137	76	155	95
sgEIF2AK3_6	EIF2AK3	823	758	1259	649
sgEIF2AK3_7	EIF2AK3	225	288	321	175
sgEIF2AK3_8	EIF2AK3	489	465	600	357
sgEIF2AK3_9	EIF2AK3	566	642	756	538
sgEIF2AK3_10	EIF2AK3	816	808	1179	628
sgEIF2AK2_1	EIF2AK2	747	829	975	937
sgEIF2AK2_2	EIF2AK2	376	520	644	483
sgEIF2AK2_3	EIF2AK2	160	140	202	138
sgEIF2AK2_4	EIF2AK2	414	546	668	647
sgEIF2AK2_5	EIF2AK2	376	371	629	501
sgEIF2AK2_6	EIF2AK2	434	563	689	561
sgEIF2AK2_7	EIF2AK2	702	567	909	768
sgEIF2AK2_8	EIF2AK2	572	761	674	837
sgEIF2AK2_9	EIF2AK2	343	436	544	405
sgEIF2AK2_10	EIF2AK2	140	142	191	202
sgEIF2AK4_1	EIF2AK4	501	577	841	506
sgEIF2AK4_2	EIF2AK4	291	283	344	271
sgEIF2AK4_3	EIF2AK4	115	100	118	92
sgEIF2AK4_4	EIF2AK4	625	525	595	334
sgEIF2AK4_5	EIF2AK4	762	893	1214	725
sgEIF2AK4_6	EIF2AK4	1797	1704	2578	1819
sgEIF2AK4_7	EIF2AK4	988	1037	1379	868
sgEIF2AK4_8	EIF2AK4	522	651	671	502
sgEIF2AK4_9	EIF2AK4	1456	1489	1968	1683
sgEIF2AK4_10	EIF2AK4	577	625	849	586
sgCSNK1G2_1	CSNK1G2	645	701	783	595
sgCSNK1G2_2	CSNK1G2	469	606	720	624
sgCSNK1G2_3	CSNK1G2	347	535	389	304
sgCSNK1G2_4	CSNK1G2	886	1026	1230	1032
sgCSNK1G2_5	CSNK1G2	815	774	961	784
sgCSNK1G2_6	CSNK1G2	598	804	719	525
sgCSNK1G2_7	CSNK1G2	471	607	598	720
sgCSNK1G2_8	CSNK1G2	1668	1739	2151	1560
sgCSNK1G2_9	CSNK1G2	453	641	685	667
sgCSNK1G2_10	CSNK1G2	638	833	1146	897
sgPDK1_1	PDK1	505	584	480	459
sgPDK1_2	PDK1	1613	1545	1616	1495
sgPDK1_3	PDK1	389	322	407	370
sgPDK1_4	PDK1	670	784	731	637
sgPDK1_5	PDK1	676	478	729	582
sgPDK1_6	PDK1	550	610	626	507
sgPDK1_7	PDK1	864	816	1067	1094
sgPDK1_8	PDK1	761	682	803	670
sgPDK1_9	PDK1	727	972	893	880
sgPDK1_10	PDK1	453	443	502	423
sgPDK3_1	PDK3	709	685	749	709
sgPDK3_2	PDK3	55	44	80	74
sgPDK3_3	PDK3	730	1210	1087	879
sgPDK3_4	PDK3	448	392	472	310
sgPDK3_5	PDK3	592	689	836	648
sgPDK3_6	PDK3	331	327	493	404
sgPDK3_7	PDK3	1135	1033	1443	1131
sgPDK3_8	PDK3	90	89	166	133
sgPDK3_9	PDK3	190	213	323	202
sgPDK3_10	PDK3	145	110	172	92
sgPDK2_1	PDK2	590	596	858	603
sgPDK2_2	PDK2	156	172	126	96
sgPDK2_3	PDK2	196	199	280	268
sgPDK2_4	PDK2	333	381	390	337
sgPDK2_5	PDK2	236	246	333	224
sgPDK2_6	PDK2	340	362	648	452
sgPDK2_7	PDK2	850	656	741	594
sgPDK2_8	PDK2	487	531	618	259
sgPDK2_9	PDK2	315	275	312	340
sgPDK2_10	PDK2	205	215	225	112
sgPDK4_1	PDK4	1258	1319	1427	1010
sgPDK4_2	PDK4	215	231	264	225
sgPDK4_3	PDK4	372	434	484	404
sgPDK4_4	PDK4	1093	1088	1378	1148
sgPDK4_5	PDK4	211	276	282	279
sgPDK4_6	PDK4	342	341	430	314
sgPDK4_7	PDK4	141	221	193	77
sgPDK4_8	PDK4	307	391	554	432
sgPDK4_9	PDK4	592	598	834	931
sgPDK4_10	PDK4	588	604	814	614
sgNTRK1_1	NTRK1	318	360	413	410
sgNTRK1_2	NTRK1	575	1381	979	749
sgNTRK1_3	NTRK1	376	340	308	258
sgNTRK1_4	NTRK1	415	416	537	444
sgNTRK1_5	NTRK1	732	714	914	669
sgNTRK1_6	NTRK1	1237	1087	1376	1155
sgNTRK1_7	NTRK1	1162	1761	1509	939
sgNTRK1_8	NTRK1	994	1120	1353	1056
sgNTRK1_9	NTRK1	127	169	231	184
sgNTRK1_10	NTRK1	729	760	1065	739
sgNTRK2_1	NTRK2	796	1043	989	951
sgNTRK2_2	NTRK2	253	284	355	305
sgNTRK2_3	NTRK2	294	349	522	406
sgNTRK2_4	NTRK2	519	470	788	462
sgNTRK2_5	NTRK2	102	140	181	96
sgNTRK2_6	NTRK2	314	235	415	364
sgNTRK2_7	NTRK2	545	517	733	517
sgNTRK2_8	NTRK2	737	757	838	884
sgNTRK2_9	NTRK2	1584	1711	1788	1358
sgNTRK2_10	NTRK2	887	918	1127	933
sgNTRK3_1	NTRK3	846	1017	1115	831
sgNTRK3_2	NTRK3	680	701	1012	663
sgNTRK3_3	NTRK3	371	436	576	461
sgNTRK3_4	NTRK3	1210	1119	1577	1233
sgNTRK3_5	NTRK3	441	580	569	421
sgNTRK3_6	NTRK3	840	949	1216	1058
sgNTRK3_7	NTRK3	422	458	769	628
sgNTRK3_8	NTRK3	516	674	662	405
sgNTRK3_9	NTRK3	292	286	360	322
sgNTRK3_10	NTRK3	515	642	618	673
sgPRKCZ_1	PRKCZ	416	359	409	319
sgPRKCZ_2	PRKCZ	527	575	723	621
sgPRKCZ_3	PRKCZ	325	338	365	255
sgPRKCZ_4	PRKCZ	1564	1549	1581	1567
sgPRKCZ_5	PRKCZ	252	289	386	341
sgPRKCZ_6	PRKCZ	123	133	204	120
sgPRKCZ_7	PRKCZ	339	414	424	278
sgPRKCZ_8	PRKCZ	615	727	878	644
sgPRKCZ_9	PRKCZ	470	604	631	504
sgPRKCZ_10	PRKCZ	226	274	248	323
sgPRKACG_1	PRKACG	218	351	348	321
sgPRKACG_2	PRKACG	577	678	727	611
sgPRKACG_3	PRKACG	517	474	507	445
sgPRKACG_4	PRKACG	611	552	691	530
sgPRKACG_5	PRKACG	419	413	1071	523
sgPRKACG_6	PRKACG	284	263	317	283
sgPRKACG_7	PRKACG	170	180	190	167
sgPRKACG_8	PRKACG	833	906	1024	710
sgPRKACG_9	PRKACG	387	340	537	388
sgPRKACG_10	PRKACG	265	283	324	297
sgPRKACA_1	PRKACA	287	438	413	391
sgPRKACA_2	PRKACA	845	778	885	801
sgPRKACA_3	PRKACA	501	392	484	318
sgPRKACA_4	PRKACA	262	251	457	272
sgPRKACA_5	PRKACA	713	663	828	625
sgPRKACA_6	PRKACA	491	481	561	425
sgPRKACA_7	PRKACA	734	718	839	736
sgPRKACA_8	PRKACA	1105	1194	1504	1143
sgPRKACA_9	PRKACA	588	461	598	581
sgPRKACA_10	PRKACA	480	642	606	1277
sgPRKACB_1	PRKACB	10	22	46	30
sgPRKACB_2	PRKACB	68	83	143	74
sgPRKACB_3	PRKACB	403	422	621	486
sgPRKACB_4	PRKACB	365	425	489	508
sgPRKACB_5	PRKACB	311	377	402	338
sgPRKACB_6	PRKACB	21	30	45	37
sgPRKACB_7	PRKACB	100	98	74	133
sgPRKACB_8	PRKACB	388	420	517	491
sgPRKACB_9	PRKACB	559	629	826	626
sgPRKACB_10	PRKACB	391	373	437	368
sgWEE1_1	WEE1	181	208	221	216
sgWEE1_2	WEE1	466	488	751	385
sgWEE1_3	WEE1	341	348	470	572
sgWEE1_4	WEE1	510	502	475	319
sgWEE1_5	WEE1	972	960	1240	687
sgWEE1_6	WEE1	267	244	464	333
sgWEE1_7	WEE1	325	285	324	156
sgWEE1_8	WEE1	296	219	395	303
sgWEE1_9	WEE1	847	856	966	696
sgWEE1_10	WEE1	472	514	669	403
sgALPK1_1	ALPK1	313	344	641	407
sgALPK1_2	ALPK1	851	826	1030	925
sgALPK1_3	ALPK1	1570	1639	1804	1246
sgALPK1_4	ALPK1	1300	1522	1883	1283
sgALPK1_5	ALPK1	97	60	83	94
sgALPK1_6	ALPK1	440	600	752	736
sgALPK1_7	ALPK1	1035	984	1029	739
sgALPK1_8	ALPK1	936	958	1036	918
sgALPK1_9	ALPK1	780	1136	1058	969
sgALPK1_10	ALPK1	323	369	389	539
sgALPK3_1	ALPK3	929	962	1164	951
sgALPK3_2	ALPK3	923	882	864	812
sgALPK3_3	ALPK3	357	344	562	450
sgALPK3_4	ALPK3	286	292	395	289
sgALPK3_5	ALPK3	747	663	909	755
sgALPK3_6	ALPK3	931	1145	1393	1008
sgALPK3_7	ALPK3	699	712	889	717
sgALPK3_8	ALPK3	1338	1360	1865	1157
sgALPK3_9	ALPK3	382	570	531	313
sgALPK3_10	ALPK3	526	715	862	588
sgALPK2_1	ALPK2	227	196	262	247
sgALPK2_2	ALPK2	128	222	209	201
sgALPK2_3	ALPK2	415	433	464	453
sgALPK2_4	ALPK2	663	695	853	570
sgALPK2_5	ALPK2	343	293	382	320
sgALPK2_6	ALPK2	588	1107	868	547
sgALPK2_7	ALPK2	460	440	540	476
sgALPK2_8	ALPK2	147	135	253	142
sgALPK2_9	ALPK2	368	474	463	500
sgALPK2_10	ALPK2	548	651	552	479
sgCSNK1A1_1	CSNK1A1	255	253	394	293
sgCSNK1A1_2	CSNK1A1	203	235	269	150
sgCSNK1A1_3	CSNK1A1	245	207	384	341
sgCSNK1A1_4	CSNK1A1	197	150	236	182
sgCSNK1A1_5	CSNK1A1	1323	1306	2164	1121
sgCSNK1A1_6	CSNK1A1	444	468	625	352
sgCSNK1A1_7	CSNK1A1	371	378	458	288
sgCSNK1A1_8	CSNK1A1	262	267	336	128
sgCSNK1A1_9	CSNK1A1	243	317	367	351
sgCSNK1A1_10	CSNK1A1	1311	1464	1752	1688
sgMAP3K6_1	MAP3K6	452	453	592	502
sgMAP3K6_2	MAP3K6	486	650	658	803
sgMAP3K6_3	MAP3K6	780	940	1167	1039
sgMAP3K6_4	MAP3K6	1475	1978	2153	1692
sgMAP3K6_5	MAP3K6	361	563	417	443
sgMAP3K6_6	MAP3K6	998	1344	1428	1195
sgMAP3K6_7	MAP3K6	603	552	701	663
sgMAP3K6_8	MAP3K6	274	310	367	304
sgMAP3K6_9	MAP3K6	500	498	742	462
sgMAP3K6_10	MAP3K6	595	707	964	830
sgCDK18_1	CDK18	162	167	180	158
sgCDK18_2	CDK18	189	189	362	259
sgCDK18_3	CDK18	163	182	267	245
sgCDK18_4	CDK18	344	392	528	347
sgCDK18_5	CDK18	434	580	699	510
sgCDK18_6	CDK18	334	342	519	318
sgCDK18_7	CDK18	176	217	224	322
sgCDK18_8	CDK18	707	672	922	840
sgCDK18_9	CDK18	341	327	429	309
sgCDK18_10	CDK18	494	522	503	426
sgCDK19_1	CDK19	336	331	454	312
sgCDK19_2	CDK19	174	186	263	260
sgCDK19_3	CDK19	357	503	510	426
sgCDK19_4	CDK19	1006	1048	1047	710
sgCDK19_5	CDK19	381	330	483	367
sgCDK19_6	CDK19	1456	2646	1854	1641
sgCDK19_7	CDK19	932	937	1153	786
sgCDK19_8	CDK19	869	782	842	701
sgCDK19_9	CDK19	556	577	604	628
sgCDK19_10	CDK19	1593	1798	2118	1898
sgCDK12_1	CDK12	537	364	459	427
sgCDK12_2	CDK12	1416	1285	1776	928
sgCDK12_3	CDK12	316	271	342	285
sgCDK12_4	CDK12	539	552	699	586
sgCDK12_5	CDK12	757	777	757	575
sgCDK12_6	CDK12	662	639	801	736
sgCDK12_7	CDK12	1095	1064	1419	1335
sgCDK12_8	CDK12	409	394	448	342
sgCDK12_9	CDK12	296	313	374	338
sgCDK12_10	CDK12	279	172	243	225
sgCDK13_1	CDK13	331	254	355	245
sgCDK13_2	CDK13	1133	1011	1433	809
sgCDK13_3	CDK13	1472	1129	1495	903
sgCDK13_4	CDK13	155	205	241	159
sgCDK13_5	CDK13	651	551	1004	606
sgCDK13_6	CDK13	598	645	564	319
sgCDK13_7	CDK13	307	201	417	335
sgCDK13_8	CDK13	314	267	370	263
sgCDK13_9	CDK13	1396	1084	1587	962
sgCDK13_10	CDK13	365	323	417	250
sgCDK10_1	CDK10	913	959	1167	877
sgCDK10_2	CDK10	746	749	750	371
sgCDK10_3	CDK10	426	496	319	253
sgCDK10_4	CDK10	1488	558	867	703
sgCDK10_5	CDK10	504	491	524	469
sgCDK10_6	CDK10	1163	1044	1660	1249
sgCDK10_7	CDK10	1336	1538	1721	1104
sgCDK10_8	CDK10	1391	861	1038	939
sgCDK10_9	CDK10	337	266	392	267
sgCDK10_10	CDK10	751	872	1059	934
sgCDK16_1	CDK16	576	581	623	581
sgCDK16_2	CDK16	425	313	382	348
sgCDK16_3	CDK16	753	987	1077	953
sgCDK16_4	CDK16	810	909	1169	911
sgCDK16_5	CDK16	960	938	1311	1002
sgCDK16_6	CDK16	374	519	536	393
sgCDK16_7	CDK16	403	569	602	490
sgCDK16_8	CDK16	755	674	640	591
sgCDK16_9	CDK16	320	350	443	402
sgCDK16_10	CDK16	912	869	1287	803
sgCDK17_1	CDK17	637	710	643	555
sgCDK17_2	CDK17	553	502	628	560
sgCDK17_3	CDK17	324	367	533	434
sgCDK17_4	CDK17	151	177	251	247
sgCDK17_5	CDK17	401	530	584	563
sgCDK17_6	CDK17	217	289	346	359
sgCDK17_7	CDK17	1034	1085	1328	952
sgCDK17_8	CDK17	30	16	55	16
sgCDK17_9	CDK17	518	553	702	648
sgCDK17_10	CDK17	307	449	504	416
sgCDK14_1	CDK14	738	817	1122	1167
sgCDK14_2	CDK14	174	281	268	283
sgCDK14_3	CDK14	577	594	803	528
sgCDK14_4	CDK14	704	821	751	757
sgCDK14_5	CDK14	445	562	623	421
sgCDK14_6	CDK14	1237	1416	1420	1236
sgCDK14_7	CDK14	484	660	529	466
sgCDK14_8	CDK14	448	894	591	442
sgCDK14_9	CDK14	315	354	394	225
sgCDK14_10	CDK14	533	585	657	640
sgCDK15_1	CDK15	244	280	357	285
sgCDK15_2	CDK15	427	476	724	570
sgCDK15_3	CDK15	779	863	1442	943
sgCDK15_4	CDK15	404	436	800	596
sgCDK15_5	CDK15	199	311	285	311
sgCDK15_6	CDK15	374	333	575	433
sgCDK15_7	CDK15	225	172	269	159
sgCDK15_8	CDK15	333	301	272	319
sgCDK15_9	CDK15	1108	1083	1263	967
sgCDK15_10	CDK15	384	425	631	459
sgSGK494_1	SGK494	1178	1204	1483	848
sgSGK494_2	SGK494	423	431	583	413
sgSGK494_3	SGK494	727	749	772	515
sgSGK494_4	SGK494	198	183	300	147
sgSGK494_5	SGK494	421	540	484	520
sgSGK494_6	SGK494	1009	841	975	837
sgSGK494_7	SGK494	414	488	627	663
sgSGK494_8	SGK494	489	541	784	657
sgSGK494_9	SGK494	262	318	353	254
sgSGK494_10	SGK494	744	548	653	325
sgATM_1	ATM	266	5232	449	633
sgATM_2	ATM	781	813	1002	882
sgATM_3	ATM	391	383	391	424
sgATM_4	ATM	194	193	346	271
sgATM_5	ATM	524	501	554	424
sgATM_6	ATM	171	195	247	205
sgATM_7	ATM	665	537	596	606
sgATM_8	ATM	1156	1428	1151	1099
sgATM_9	ATM	772	752	1246	854
sgATM_10	ATM	289	364	534	380
sgATR_1	ATR	797	608	646	358
sgATR_2	ATR	323	303	478	358
sgATR_3	ATR	589	556	738	650
sgATR_4	ATR	92	119	164	111
sgATR_5	ATR	276	233	380	390
sgATR_6	ATR	311	188	247	354
sgATR_7	ATR	100	135	175	140
sgATR_8	ATR	360	269	369	258
sgATR_9	ATR	778	617	1098	782
sgATR_10	ATR	422	313	454	354
sgTAOK2_1	TAOK2	686	755	767	826
sgTAOK2_2	TAOK2	524	459	495	325
sgTAOK2_3	TAOK2	1031	991	1229	1467
sgTAOK2_4	TAOK2	516	601	690	704
sgTAOK2_5	TAOK2	505	486	623	517
sgTAOK2_6	TAOK2	405	406	528	489
sgTAOK2_7	TAOK2	596	577	706	594
sgTAOK2_8	TAOK2	158	163	231	161
sgTAOK2_9	TAOK2	541	529	500	667
sgTAOK2_10	TAOK2	883	1049	928	921
sgOBSCN_1	OBSCN	464	546	661	722
sgOBSCN_2	OBSCN	791	855	890	844
sgOBSCN_3	OBSCN	396	449	571	527
sgOBSCN_4	OBSCN	745	749	1001	802
sgOBSCN_5	OBSCN	863	846	1096	831
sgOBSCN_6	OBSCN	1582	1597	2003	1262
sgOBSCN_7	OBSCN	638	658	704	838
sgOBSCN_8	OBSCN	283	363	402	345
sgOBSCN_9	OBSCN	17	15	15	8
sgOBSCN_10	OBSCN	1179	1277	1499	1475
sgPTK2_1	PTK2	73	57	73	65
sgPTK2_2	PTK2	378	504	586	516
sgPTK2_3	PTK2	635	540	719	509
sgPTK2_4	PTK2	712	922	946	681
sgPTK2_5	PTK2	857	688	894	672
sgPTK2_6	PTK2	230	367	380	274
sgPTK2_7	PTK2	814	806	872	489
sgPTK2_8	PTK2	401	495	577	322
sgPTK2_9	PTK2	233	287	398	262
sgPTK2_10	PTK2	401	490	479	452
sgPTK7_1	PTK7	663	731	783	636
sgPTK7_2	PTK7	137	303	247	234
sgPTK7_3	PTK7	839	867	1190	1104
sgPTK7_4	PTK7	333	341	264	533
sgPTK7_5	PTK7	373	378	431	372
sgPTK7_6	PTK7	439	551	540	427
sgPTK7_7	PTK7	394	422	581	488
sgPTK7_8	PTK7	389	376	453	409
sgPTK7_9	PTK7	1082	1359	1155	965
sgPTK7_10	PTK7	1112	1044	1372	910
sgPTK6_1	PTK6	381	377	421	557
sgPTK6_2	PTK6	1320	1401	1841	1351
sgPTK6_3	PTK6	287	337	355	298
sgPTK6_4	PTK6	820	819	588	601
sgPTK6_5	PTK6	285	266	776	240
sgPTK6_6	PTK6	724	833	1117	919
sgPTK6_7	PTK6	481	519	623	547
sgPTK6_8	PTK6	646	563	569	439
sgPTK6_9	PTK6	470	561	436	374
sgPTK6_10	PTK6	584	639	763	738
sgPRKAA2_1	PRKAA2	1734	1910	2561	1765
sgPRKAA2_2	PRKAA2	383	268	425	348
sgPRKAA2_3	PRKAA2	552	756	772	680
sgPRKAA2_4	PRKAA2	432	455	417	473
sgPRKAA2_5	PRKAA2	255	251	221	193
sgPRKAA2_6	PRKAA2	419	634	488	458
sgPRKAA2_7	PRKAA2	274	452	418	350
sgPRKAA2_8	PRKAA2	198	194	384	227
sgPRKAA2_9	PRKAA2	472	573	756	606
sgPRKAA2_10	PRKAA2	253	244	390	337
sgPRKAA1_1	PRKAA1	699	809	1145	922
sgPRKAA1_2	PRKAA1	548	427	809	726
sgPRKAA1_3	PRKAA1	214	361	228	250
sgPRKAA1_4	PRKAA1	79	97	119	152
sgPRKAA1_5	PRKAA1	1223	1406	1353	1130
sgPRKAA1_6	PRKAA1	287	466	468	440
sgPRKAA1_7	PRKAA1	871	778	1135	885
sgPRKAA1_8	PRKAA1	1001	1184	1479	1332
sgPRKAA1_9	PRKAA1	641	661	1013	711
sgPRKAA1_10	PRKAA1	497	422	609	568
sgERBB4_1	ERBB4	386	263	436	354
sgERBB4_2	ERBB4	766	869	1005	794
sgERBB4_3	ERBB4	356	399	424	240
sgERBB4_4	ERBB4	402	474	488	464
sgERBB4_5	ERBB4	763	807	994	756
sgERBB4_6	ERBB4	1085	1102	1771	1471
sgERBB4_7	ERBB4	83	123	171	135
sgERBB4_8	ERBB4	418	378	523	440
sgERBB4_9	ERBB4	523	558	659	556
sgERBB4_10	ERBB4	1029	948	1145	905
sgSPEG_1	SPEG	1334	1279	1211	1065
sgSPEG_2	SPEG	848	903	1090	932
sgSPEG_3	SPEG	451	572	704	501
sgSPEG_4	SPEG	904	756	916	899
sgSPEG_5	SPEG	527	657	806	715
sgSPEG_6	SPEG	663	746	693	814
sgSPEG_7	SPEG	279	298	230	314
sgSPEG_8	SPEG	586	608	621	524
sgSPEG_9	SPEG	389	493	714	471
sgSPEG_10	SPEG	729	803	1058	777
sgLATS1_1	LATS1	723	604	938	759
sgLATS1_2	LATS1	221	184	258	250
sgLATS1_3	LATS1	350	358	428	399
sgLATS1_4	LATS1	289	410	399	411
sgLATS1_5	LATS1	123	166	134	111
sgLATS1_6	LATS1	296	350	358	311
sgLATS1_7	LATS1	133	218	234	236
sgLATS1_8	LATS1	195	157	259	228
sgLATS1_9	LATS1	750	564	804	782
sgLATS1_10	LATS1	912	841	1175	1053
sgINSR_1	INSR	1000	1065	1342	1355
sgINSR_2	INSR	1273	1319	2063	1737
sgINSR_3	INSR	1046	1519	1191	922
sgINSR_4	INSR	104	125	145	96
sgINSR_5	INSR	698	673	767	770
sgINSR_6	INSR	242	288	340	410
sgINSR_7	INSR	665	737	787	871
sgINSR_8	INSR	387	461	516	508
sgINSR_9	INSR	749	679	815	733
sgINSR_10	INSR	584	692	746	824
sgADRBK1_1	ADRBK1	490	550	684	594
sgADRBK1_2	ADRBK1	542	603	809	629
sgADRBK1_3	ADRBK1	1050	1110	1009	674
sgADRBK1_4	ADRBK1	1249	1637	1906	1401
sgADRBK1_5	ADRBK1	816	1018	999	739
sgADRBK1_6	ADRBK1	695	548	898	642
sgADRBK1_7	ADRBK1	574	567	734	355
sgADRBK1_8	ADRBK1	538	602	792	675
sgADRBK1_9	ADRBK1	856	712	1090	847
sgADRBK1_10	ADRBK1	489	747	732	544
sgADRBK2_1	ADRBK2	680	662	742	770
sgADRBK2_2	ADRBK2	261	323	354	360
sgADRBK2_3	ADRBK2	963	942	1070	1061
sgADRBK2_4	ADRBK2	705	678	991	700
sgADRBK2_5	ADRBK2	672	615	645	636
sgADRBK2_6	ADRBK2	257	337	470	386
sgADRBK2_7	ADRBK2	118	105	103	72
sgADRBK2_8	ADRBK2	151	130	170	167
sgADRBK2_9	ADRBK2	272	265	396	339
sgADRBK2_10	ADRBK2	564	431	651	508
sgAAK1_1	AAK1	544	552	647	505
sgAAK1_2	AAK1	798	1100	1114	966
sgAAK1_3	AAK1	805	1099	893	777
sgAAK1_4	AAK1	382	437	388	277
sgAAK1_5	AAK1	196	246	377	241
sgAAK1_6	AAK1	488	438	552	483
sgAAK1_7	AAK1	1231	1257	1739	1287
sgAAK1_8	AAK1	140	252	307	190
sgAAK1_9	AAK1	1261	1025	1258	928
sgAAK1_10	AAK1	397	422	584	555
sgHIPK3_1	HIPK3	491	640	678	725
sgHIPK3_2	HIPK3	489	502	605	471
sgHIPK3_3	HIPK3	219	185	204	180
sgHIPK3_4	HIPK3	681	717	726	696
sgHIPK3_5	HIPK3	188	494	206	184
sgHIPK3_6	HIPK3	153	171	141	150
sgHIPK3_7	HIPK3	197	253	374	311
sgHIPK3_8	HIPK3	170	266	258	280
sgHIPK3_9	HIPK3	280	304	374	347
sgHIPK3_10	HIPK3	207	296	394	331
sgHIPK2_1	HIPK2	361	423	466	257
sgHIPK2_2	HIPK2	742	1085	1124	835
sgHIPK2_3	HIPK2	134	113	254	164
sgHIPK2_4	HIPK2	352	381	533	456
sgHIPK2_5	HIPK2	342	345	579	367
sgHIPK2_6	HIPK2	326	450	561	428
sgHIPK2_7	HIPK2	462	510	663	490
sgHIPK2_8	HIPK2	404	335	538	426
sgHIPK2_9	HIPK2	520	811	675	505
sgHIPK2_10	HIPK2	908	1084	902	904
sgHIPK1_1	HIPK1	349	375	526	401
sgHIPK1_2	HIPK1	276	307	415	375
sgHIPK1_3	HIPK1	884	867	1119	759
sgHIPK1_4	HIPK1	932	834	915	824
sgHIPK1_5	HIPK1	232	321	367	216
sgHIPK1_6	HIPK1	492	624	703	429
sgHIPK1_7	HIPK1	622	596	585	501
sgHIPK1_8	HIPK1	394	378	584	490
sgHIPK1_9	HIPK1	479	767	826	733
sgHIPK1_10	HIPK1	709	681	747	657
sgHIPK4_1	HIPK4	503	551	758	569
sgHIPK4_2	HIPK4	232	247	319	197
sgHIPK4_3	HIPK4	240	275	348	274
sgHIPK4_4	HIPK4	458	584	607	481
sgHIPK4_5	HIPK4	152	223	281	181
sgHIPK4_6	HIPK4	748	861	1057	868
sgHIPK4_7	HIPK4	1461	1497	1953	1707
sgHIPK4_8	HIPK4	653	589	786	528
sgHIPK4_9	HIPK4	779	574	860	554
sgHIPK4_10	HIPK4	310	424	395	289
sgTTBK2_1	TTBK2	343	412	508	386
sgTTBK2_2	TTBK2	919	842	951	900
sgTTBK2_3	TTBK2	249	357	378	359
sgTTBK2_4	TTBK2	169	198	170	165
sgTTBK2_5	TTBK2	408	383	519	344
sgTTBK2_6	TTBK2	176	172	260	179
sgTTBK2_7	TTBK2	396	573	748	629
sgTTBK2_8	TTBK2	583	529	836	599
sgTTBK2_9	TTBK2	347	248	451	388
sgTTBK2_10	TTBK2	265	251	334	332
sgTTBK1_1	TTBK1	566	474	700	593
sgTTBK1_2	TTBK1	440	382	451	415
sgTTBK1_3	TTBK1	3	6	12	2
sgTTBK1_4	TTBK1	1894	1978	2632	2036
sgTTBK1_5	TTBK1	606	598	856	539
sgTTBK1_6	TTBK1	232	326	393	302
sgTTBK1_7	TTBK1	1107	1053	1180	1178
sgTTBK1_8	TTBK1	1056	1085	1215	925
sgTTBK1_9	TTBK1	1064	1049	1107	879
sgTTBK1_10	TTBK1	177	236	160	149
sgNEK7_1	NEK7	886	960	1071	769
sgNEK7_2	NEK7	602	694	680	664
sgNEK7_3	NEK7	695	733	865	803
sgNEK7_4	NEK7	215	287	280	237
sgNEK7_5	NEK7	159	195	235	210
sgNEK7_6	NEK7	692	766	1088	792
sgNEK7_7	NEK7	287	244	336	296
sgNEK7_8	NEK7	525	564	653	553
sgNEK7_9	NEK7	148	158	173	119
sgNEK7_10	NEK7	232	358	513	309
sgNEK4_1	NEK4	936	744	1063	774
sgNEK4_2	NEK4	1288	1133	1325	1051
sgNEK4_3	NEK4	984	1032	1131	999
sgNEK4_4	NEK4	281	355	415	468
sgNEK4_5	NEK4	255	308	377	204
sgNEK4_6	NEK4	463	450	468	429
sgNEK4_7	NEK4	875	985	1056	832
sgNEK4_8	NEK4	131	137	243	173
sgNEK4_9	NEK4	1216	1165	1263	952
sgNEK4_10	NEK4	285	232	229	234
sgNEK5_1	NEK5	576	723	765	541
sgNEK5_2	NEK5	793	761	898	844
sgNEK5_3	NEK5	485	555	614	542
sgNEK5_4	NEK5	918	1280	1280	1380
sgNEK5_5	NEK5	222	286	335	272
sgNEK5_6	NEK5	550	730	876	516
sgNEK5_7	NEK5	289	252	406	314
sgNEK5_8	NEK5	303	208	284	214
sgNEK5_9	NEK5	79	101	193	142
sgNEK5_10	NEK5	358	439	433	392
sgNEK3_1	NEK3	284	314	438	438
sgNEK3_2	NEK3	178	192	304	247
sgNEK3_3	NEK3	409	454	475	420
sgNEK3_4	NEK3	355	165	212	292
sgNEK3_5	NEK3	681	764	1124	664
sgNEK3_6	NEK3	349	407	550	447
sgNEK3_7	NEK3	399	418	345	302
sgNEK3_8	NEK3	341	393	517	440
sgNEK3_9	NEK3	400	426	538	486
sgNEK3_10	NEK3	67	44	64	46
sgNEK1_1	NEK1	247	363	430	402
sgNEK1_2	NEK1	517	419	808	551
sgNEK1_3	NEK1	577	665	805	629
sgNEK1_4	NEK1	169	217	270	164
sgNEK1_5	NEK1	125	103	127	146
sgNEK1_6	NEK1	443	543	754	738
sgNEK1_7	NEK1	96	90	137	98
sgNEK1_8	NEK1	442	573	620	646
sgNEK1_9	NEK1	352	412	542	371
sgNEK1_10	NEK1	485	459	606	1635
sgNEK8_1	NEK8	670	665	854	547
sgNEK8_2	NEK8	1987	794	846	781
sgNEK8_3	NEK8	361	473	467	417
sgNEK8_4	NEK8	864	855	1156	822
sgNEK8_5	NEK8	256	336	492	326
sgNEK8_6	NEK8	462	431	594	341
sgNEK8_7	NEK8	526	594	718	531
sgNEK8_8	NEK8	352	260	613	373
sgNEK8_9	NEK8	624	701	1007	645
sgNEK8_10	NEK8	815	718	1254	799
sgBMX_1	BMX	182	255	369	231
sgBMX_2	BMX	335	300	347	307
sgBMX_3	BMX	259	255	289	315
sgBMX_4	BMX	263	241	455	267
sgBMX_5	BMX	657	719	736	723
sgBMX_6	BMX	209	257	254	220
sgBMX_7	BMX	179	206	277	144
sgBMX_8	BMX	564	693	848	814
sgBMX_9	BMX	589	823	992	1004
sgBMX_10	BMX	70	75	124	81
sgAURKA_1	AURKA	312	427	360	467
sgAURKA_2	AURKA	66	70	82	94
sgAURKA_3	AURKA	404	444	479	345
sgAURKA_4	AURKA	484	428	970	546
sgAURKA_5	AURKA	217	271	291	244
sgAURKA_6	AURKA	637	772	754	741
sgAURKA_7	AURKA	1142	1234	1368	1495
sgAURKA_8	AURKA	555	479	629	479
sgAURKA_9	AURKA	1193	1401	1746	1506
sgAURKA_10	AURKA	343	496	445	329
sgAURKB_1	AURKB	422	340	406	230
sgAURKB_2	AURKB	174	137	234	155
sgAURKB_3	AURKB	835	641	937	654
sgAURKB_4	AURKB	301	326	344	294
sgAURKB_5	AURKB	467	499	603	480
sgAURKB_6	AURKB	167	104	190	136
sgAURKB_7	AURKB	300	381	498	302
sgAURKB_8	AURKB	509	421	528	320
sgAURKB_9	AURKB	340	566	567	550
sgAURKB_10	AURKB	295	339	483	373
sgAURKC_1	AURKC	202	277	417	298
sgAURKC_2	AURKC	481	600	609	524
sgAURKC_3	AURKC	209	255	274	226
sgAURKC_4	AURKC	482	463	728	621
sgAURKC_5	AURKC	846	780	938	921
sgAURKC_6	AURKC	245	375	344	297
sgAURKC_7	AURKC	377	407	547	492
sgAURKC_8	AURKC	569	748	782	618
sgAURKC_9	AURKC	663	727	818	729
sgAURKC_10	AURKC	1463	1236	1853	1206
sgPKDCC_1	PKDCC	808	845	991	896
sgPKDCC_2	PKDCC	200	197	243	265
sgPKDCC_3	PKDCC	1041	1093	1380	635
sgPKDCC_4	PKDCC	965	904	1088	1058
sgPKDCC_5	PKDCC	365	368	428	256
sgPKDCC_6	PKDCC	195	189	200	210
sgPKDCC_7	PKDCC	293	341	474	322
sgPKDCC_8	PKDCC	343	463	515	474
sgPKDCC_9	PKDCC	478	508	583	467
sgPKDCC_10	PKDCC	458	399	422	322
sgPLK1_1	PLK1	204	147	182	95
sgPLK1_2	PLK1	513	429	731	500
sgPLK1_3	PLK1	685	656	870	366
sgPLK1_4	PLK1	483	285	456	401
sgPLK1_5	PLK1	295	355	311	297
sgPLK1_6	PLK1	860	805	904	666
sgPLK1_7	PLK1	162	212	229	174
sgPLK1_8	PLK1	130	121	130	130
sgPLK1_9	PLK1	1027	301	400	102
sgPLK1_10	PLK1	379	264	1423	78
sgPLK3_1	PLK3	548	601	660	540
sgPLK3_2	PLK3	1045	1358	1174	1095
sgPLK3_3	PLK3	786	741	1075	710
sgPLK3_4	PLK3	759	709	950	939
sgPLK3_5	PLK3	818	963	883	799
sgPLK3_6	PLK3	673	1965	870	877
sgPLK3_7	PLK3	206	184	329	297
sgPLK3_8	PLK3	277	336	273	344
sgPLK3_9	PLK3	75	48	103	82
sgPLK3_10	PLK3	501	460	509	389
sgPLK4_1	PLK4	410	412	585	440
sgPLK4_2	PLK4	373	389	472	366
sgPLK4_3	PLK4	494	553	565	562
sgPLK4_4	PLK4	346	293	491	389
sgPLK4_5	PLK4	489	411	691	456
sgPLK4_6	PLK4	370	328	366	332
sgPLK4_7	PLK4	164	142	275	141
sgPLK4_8	PLK4	514	465	667	365
sgPLK4_9	PLK4	710	676	913	431
sgPLK4_10	PLK4	353	263	455	291
sgCSNK1G3_1	CSNK1G3	241	273	346	368
sgCSNK1G3_2	CSNK1G3	530	900	668	662
sgCSNK1G3_3	CSNK1G3	718	784	657	586
sgCSNK1G3_4	CSNK1G3	608	691	922	809
sgCSNK1G3_5	CSNK1G3	383	322	476	421
sgCSNK1G3_6	CSNK1G3	50	69	101	154
sgCSNK1G3_7	CSNK1G3	170	258	234	288
sgCSNK1G3_8	CSNK1G3	195	202	231	187
sgCSNK1G3_9	CSNK1G3	292	323	394	321
sgCSNK1G3_10	CSNK1G3	148	219	290	294
sgCSNK1G1_1	CSNK1G1	1140	1285	1599	1251
sgCSNK1G1_2	CSNK1G1	834	975	1219	1053
sgCSNK1G1_3	CSNK1G1	1062	879	1385	948
sgCSNK1G1_4	CSNK1G1	564	560	592	519
sgCSNK1G1_5	CSNK1G1	508	534	640	544
sgCSNK1G1_6	CSNK1G1	258	201	317	231
sgCSNK1G1_7	CSNK1G1	147	240	332	370
sgCSNK1G1_8	CSNK1G1	686	706	768	649
sgCSNK1G1_9	CSNK1G1	401	471	456	534
sgCSNK1G1_10	CSNK1G1	533	450	612	431
sgANKK1_1	ANKK1	111	117	151	144
sgANKK1_2	ANKK1	474	406	595	443
sgANKK1_3	ANKK1	549	582	626	547
sgANKK1_4	ANKK1	666	602	648	481
sgANKK1_5	ANKK1	1357	1124	1523	1382
sgANKK1_6	ANKK1	490	546	777	357
sgANKK1_7	ANKK1	412	512	469	452
sgANKK1_8	ANKK1	841	771	870	706
sgANKK1_9	ANKK1	147	180	225	185
sgANKK1_10	ANKK1	214	220	336	381
sgTBK1_1	TBK1	686	754	1013	672
sgTBK1_2	TBK1	656	530	679	553
sgTBK1_3	TBK1	394	417	435	386
sgTBK1_4	TBK1	551	337	566	405
sgTBK1_5	TBK1	123	103	174	90
sgTBK1_6	TBK1	522	564	802	516
sgTBK1_7	TBK1	443	382	469	325
sgTBK1_8	TBK1	103	114	217	161
sgTBK1_9	TBK1	300	343	521	320
sgTBK1_10	TBK1	517	420	488	381
sgCSNK1A1L_1	CSNK1A1L	287	436	528	478
sgCSNK1A1L_2	CSNK1A1L	324	335	376	348
sgCSNK1A1L_3	CSNK1A1L	149	219	283	163
sgCSNK1A1L_4	CSNK1A1L	754	770	1122	914
sgCSNK1A1L_5	CSNK1A1L	354	355	534	361
sgCSNK1A1L_6	CSNK1A1L	843	800	1251	1141
sgCSNK1A1L_7	CSNK1A1L	611	609	582	544
sgCSNK1A1L_8	CSNK1A1L	467	391	678	423
sgCSNK1A1L_9	CSNK1A1L	666	629	788	629
sgCSNK1A1L_10	CSNK1A1L	755	1011	951	969
sgMET_1	MET	876	813	1181	826
sgMET_2	MET	1818	2202	2731	2613
sgMET_3	MET	400	435	573	417
sgMET_4	MET	173	217	298	207
sgMET_5	MET	354	426	315	307
sgMET_6	MET	201	322	516	362
sgMET_7	MET	307	357	398	338
sgMET_8	MET	170	179	235	138
sgMET_9	MET	349	426	554	429
sgMET_10	MET	325	450	502	441
sgRIPK1_1	RIPK1	416	364	495	472
sgRIPK1_2	RIPK1	128	131	134	174
sgRIPK1_3	RIPK1	335	384	384	346
sgRIPK1_4	RIPK1	732	871	1160	698
sgRIPK1_5	RIPK1	333	341	516	439
sgRIPK1_6	RIPK1	1227	1210	1457	997
sgRIPK1_7	RIPK1	733	843	994	827
sgRIPK1_8	RIPK1	485	448	531	263
sgRIPK1_9	RIPK1	143	176	158	180
sgRIPK1_10	RIPK1	134	158	143	203
sgLATS2_1	LATS2	205	256	338	257
sgLATS2_2	LATS2	388	599	536	698
sgLATS2_3	LATS2	208	303	250	242
sgLATS2_4	LATS2	900	1617	1272	1306
sgLATS2_5	LATS2	1220	1716	1645	1969
sgLATS2_6	LATS2	414	422	504	379
sgLATS2_7	LATS2	382	518	685	458
sgLATS2_8	LATS2	271	319	362	406
sgLATS2_9	LATS2	120	194	208	230
sgLATS2_10	LATS2	225	262	271	329
sgRIPK3_1	RIPK3	716	687	801	824
sgRIPK3_2	RIPK3	424	409	606	429
sgRIPK3_3	RIPK3	1199	1101	1434	1020
sgRIPK3_4	RIPK3	794	625	835	487
sgRIPK3_5	RIPK3	854	959	1234	1023
sgRIPK3_6	RIPK3	597	633	618	403
sgRIPK3_7	RIPK3	564	540	551	621
sgRIPK3_8	RIPK3	951	698	900	538
sgRIPK3_9	RIPK3	437	612	684	658
sgRIPK3_10	RIPK3	366	392	580	457
sgRIPK2_1	RIPK2	1058	1557	1091	1278
sgRIPK2_2	RIPK2	813	1055	1089	951
sgRIPK2_3	RIPK2	1231	1218	1443	997
sgRIPK2_4	RIPK2	245	311	394	343
sgRIPK2_5	RIPK2	529	646	771	636
sgRIPK2_6	RIPK2	971	1158	1096	930
sgRIPK2_7	RIPK2	267	235	294	230
sgRIPK2_8	RIPK2	270	293	368	313
sgRIPK2_9	RIPK2	1589	1347	1739	1405
sgRIPK2_10	RIPK2	1905	2154	2469	1860
sgRIPK4_1	RIPK4	927	746	945	877
sgRIPK4_2	RIPK4	890	900	1040	905
sgRIPK4_3	RIPK4	323	372	677	534
sgRIPK4_4	RIPK4	236	304	315	467
sgRIPK4_5	RIPK4	540	607	1008	622
sgRIPK4_6	RIPK4	634	796	966	720
sgRIPK4_7	RIPK4	879	705	868	875
sgRIPK4_8	RIPK4	1055	998	1364	1170
sgRIPK4_9	RIPK4	599	519	733	622
sgRIPK4_10	RIPK4	353	354	611	508
sgDMPK_1	DMPK	911	859	1139	898
sgDMPK_2	DMPK	839	1002	1220	689
sgDMPK_3	DMPK	738	850	877	894
sgDMPK_4	DMPK	406	430	564	547
sgDMPK_5	DMPK	426	562	612	495
sgDMPK_6	DMPK	366	335	389	344
sgDMPK_7	DMPK	661	683	927	684
sgDMPK_8	DMPK	788	716	892	813
sgDMPK_9	DMPK	877	879	1012	850
sgDMPK_10	DMPK	308	597	387	400
sgLMTK3_1	LMTK3	596	750	865	745
sgLMTK3_2	LMTK3	133	151	205	145
sgLMTK3_3	LMTK3	809	772	943	1021
sgLMTK3_4	LMTK3	207	224	377	359
sgLMTK3_5	LMTK3	815	536	868	350
sgLMTK3_6	LMTK3	709	822	931	788
sgLMTK3_7	LMTK3	646	629	657	451
sgLMTK3_8	LMTK3	1143	1036	1253	898
sgLMTK3_9	LMTK3	1003	999	939	1074
sgLMTK3_10	LMTK3	1389	1654	2131	1687
sgLMTK2_1	LMTK2	690	1017	1096	892
sgLMTK2_2	LMTK2	454	542	685	482
sgLMTK2_3	LMTK2	544	541	700	579
sgLMTK2_4	LMTK2	670	524	504	529
sgLMTK2_5	LMTK2	1418	1078	1291	1090
sgLMTK2_6	LMTK2	1053	1293	1479	1323
sgLMTK2_7	LMTK2	531	459	480	507
sgLMTK2_8	LMTK2	486	391	562	476
sgLMTK2_9	LMTK2	307	366	395	434
sgLMTK2_10	LMTK2	256	269	366	309
sgCDC7_1	CDC7	608	670	873	651
sgCDC7_2	CDC7	465	478	541	448
sgCDC7_3	CDC7	909	752	804	691
sgCDC7_4	CDC7	405	294	427	296
sgCDC7_5	CDC7	647	597	739	552
sgCDC7_6	CDC7	157	157	161	101
sgCDC7_7	CDC7	140	146	210	213
sgCDC7_8	CDC7	348	428	553	469
sgCDC7_9	CDC7	1006	906	1221	848
sgCDC7_10	CDC7	212	207	326	239
sgACVR1C_1	ACVR1C	614	445	929	597
sgACVR1C_2	ACVR1C	674	860	1085	916
sgACVR1C_3	ACVR1C	692	727	810	728
sgACVR1C_4	ACVR1C	230	349	398	244
sgACVR1C_5	ACVR1C	661	525	728	731
sgACVR1C_6	ACVR1C	140	184	197	193
sgACVR1C_7	ACVR1C	174	242	333	232
sgACVR1C_8	ACVR1C	138	168	234	142
sgACVR1C_9	ACVR1C	353	381	616	492
sgACVR1C_10	ACVR1C	340	384	601	382
sgCLK3_1	CLK3	334	398	429	453
sgCLK3_2	CLK3	742	564	874	543
sgCLK3_3	CLK3	376	482	443	336
sgCLK3_4	CLK3	1011	3292	1124	969
sgCLK3_5	CLK3	1489	1234	1773	1194
sgCLK3_6	CLK3	696	808	1072	822
sgCLK3_7	CLK3	707	704	904	704
sgCLK3_8	CLK3	1566	1672	1898	1416
sgCLK3_9	CLK3	326	381	895	474
sgCLK3_10	CLK3	536	705	921	839
sgCLK4_1	CLK4	339	342	562	541
sgCLK4_2	CLK4	19	17	49	17
sgCLK4_3	CLK4	652	687	1070	1003
sgCLK4_4	CLK4	1153	1497	1368	1234
sgCLK4_5	CLK4	852	1037	1123	1046
sgCLK4_6	CLK4	561	1446	686	659
sgCLK4_7	CLK4	224	178	212	182
sgCLK4_8	CLK4	723	684	828	864
sgCLK4_9	CLK4	322	362	397	304
sgCLK4_10	CLK4	211	226	242	230
sgACVR2A_1	ACVR2A	647	655	633	649
sgACVR2A_2	ACVR2A	393	451	612	419
sgACVR2A_3	ACVR2A	60	70	100	96
sgACVR2A_4	ACVR2A	1147	1130	1429	1177
sgACVR2A_5	ACVR2A	188	150	246	300
sgACVR2A_6	ACVR2A	381	367	405	355
sgACVR2A_7	ACVR2A	492	442	498	435
sgACVR2A_8	ACVR2A	162	202	172	186
sgACVR2A_9	ACVR2A	128	148	122	144
sgACVR2A_10	ACVR2A	1029	1041	1226	1330
sgACVR2B_1	ACVR2B	899	966	1165	1033
sgACVR2B_2	ACVR2B	1584	1836	1883	1440
sgACVR2B_3	ACVR2B	837	767	677	609
sgACVR2B_4	ACVR2B	924	1043	988	978
sgACVR2B_5	ACVR2B	905	1033	1351	1272
sgACVR2B_6	ACVR2B	751	851	927	686
sgACVR2B_7	ACVR2B	577	662	970	910
sgACVR2B_8	ACVR2B	726	724	804	807
sgACVR2B_9	ACVR2B	563	664	685	586
sgACVR2B_10	ACVR2B	1580	1469	1923	1433
sgMTOR_1	MTOR	534	565	767	574
sgMTOR_2	MTOR	776	873	953	668
sgMTOR_3	MTOR	952	824	1007	862
sgMTOR_4	MTOR	615	755	946	968
sgMTOR_5	MTOR	629	694	714	683
sgMTOR_6	MTOR	926	905	1139	871
sgMTOR_7	MTOR	1612	1681	1708	1520
sgMTOR_8	MTOR	250	277	393	321
sgMTOR_9	MTOR	168	209	309	343
sgMTOR_10	MTOR	461	569	635	663
sgITK_1	ITK	280	370	368	326
sgITK_2	ITK	354	430	569	464
sgITK_3	ITK	161	137	200	255
sgITK_4	ITK	230	296	316	254
sgITK_5	ITK	405	494	480	426
sgITK_6	ITK	506	549	731	554
sgITK_7	ITK	517	417	533	475
sgITK_8	ITK	253	259	305	213
sgITK_9	ITK	638	569	889	560
sgITK_10	ITK	103	164	110	132
sgSLK_1	SLK	284	350	460	315
sgSLK_2	SLK	66	18	77	86
sgSLK_3	SLK	1135	1279	1530	984
sgSLK_4	SLK	153	182	165	140
sgSLK_5	SLK	501	603	642	648
sgSLK_6	SLK	1023	1187	1181	1156
sgSLK_7	SLK	477	413	582	364
sgSLK_8	SLK	366	380	408	413
sgSLK_9	SLK	177	228	329	143
sgSLK_10	SLK	208	163	162	184
sgPRPF4B_1	PRPF4B	313	248	264	316
sgPRPF4B_2	PRPF4B	219	242	367	245
sgPRPF4B_3	PRPF4B	578	583	698	568
sgPRPF4B_4	PRPF4B	123	140	156	146
sgPRPF4B_5	PRPF4B	162	227	383	318
sgPRPF4B_6	PRPF4B	594	630	729	773
sgPRPF4B_7	PRPF4B	460	358	615	417
sgPRPF4B_8	PRPF4B	256	313	365	295
sgPRPF4B_9	PRPF4B	410	348	552	391
sgPRPF4B_10	PRPF4B	1064	1195	1252	1068
sgROR2_1	ROR2	1097	1261	1685	1550
sgROR2_2	ROR2	720	942	1020	952
sgROR2_3	ROR2	1782	1808	2267	1873
sgROR2_4	ROR2	355	366	481	526
sgROR2_5	ROR2	790	734	963	818
sgROR2_6	ROR2	632	627	760	668
sgROR2_7	ROR2	340	295	401	284
sgROR2_8	ROR2	178	129	151	214
sgROR2_9	ROR2	299	233	285	273
sgROR2_10	ROR2	234	388	366	364
sgROR1_1	ROR1	810	955	933	898
sgROR1_2	ROR1	471	958	816	654
sgROR1_3	ROR1	440	424	512	414
sgROR1_4	ROR1	254	326	453	390
sgROR1_5	ROR1	371	447	714	409
sgROR1_6	ROR1	656	736	851	743
sgROR1_7	ROR1	200	249	249	227
sgROR1_8	ROR1	212	254	326	272
sgROR1_9	ROR1	301	275	537	431
sgROR1_10	ROR1	257	284	384	265
sgKIT_1	KIT	1095	1114	1564	1654
sgKIT_2	KIT	365	429	543	656
sgKIT_3	KIT	62	34	78	75
sgKIT_4	KIT	555	846	899	654
sgKIT_5	KIT	478	577	533	393
sgKIT_6	KIT	193	141	213	194
sgKIT_7	KIT	892	632	844	501
sgKIT_8	KIT	259	434	419	298
sgKIT_9	KIT	442	404	475	574
sgKIT_10	KIT	834	921	1098	1047
sgARAF_1	ARAF	374	371	532	447
sgARAF_2	ARAF	931	1157	1501	1033
sgARAF_3	ARAF	801	787	801	739
sgARAF_4	ARAF	146	239	248	340
sgARAF_5	ARAF	463	532	556	448
sgARAF_6	ARAF	1593	1597	1789	1486
sgARAF_7	ARAF	396	411	684	429
sgARAF_8	ARAF	1097	1253	1366	1093
sgARAF_9	ARAF	185	180	287	164
sgARAF_10	ARAF	471	491	526	529
sgTRRAP_1	TRRAP	590	575	770	744
sgTRRAP_2	TRRAP	349	354	477	403
sgTRRAP_3	TRRAP	415	398	541	369
sgTRRAP_4	TRRAP	42	60	106	87
sgTRRAP_5	TRRAP	850	531	820	368
sgTRRAP_6	TRRAP	701	689	928	750
sgTRRAP_7	TRRAP	316	1208	539	311
sgTRRAP_8	TRRAP	549	604	793	484
sgTRRAP_9	TRRAP	361	390	439	270
sgTRRAP_10	TRRAP	637	798	861	540
sgMARK4_1	MARK4	1232	1674	1734	1130
sgMARK4_2	MARK4	1215	1162	1183	1219
sgMARK4_3	MARK4	743	748	764	813
sgMARK4_4	MARK4	1256	1157	1701	1264
sgMARK4_5	MARK4	709	880	922	799
sgMARK4_6	MARK4	477	586	736	574
sgMARK4_7	MARK4	534	554	885	608
sgMARK4_8	MARK4	684	807	954	672
sgMARK4_9	MARK4	489	521	548	483
sgMARK4_10	MARK4	189	208	232	214
sgMARK1_1	MARK1	1565	1661	1755	1442
sgMARK1_2	MARK1	751	886	871	576
sgMARK1_3	MARK1	775	669	904	762
sgMARK1_4	MARK1	240	201	266	289
sgMARK1_5	MARK1	840	913	1284	800
sgMARK1_6	MARK1	915	962	1146	1120
sgMARK1_7	MARK1	362	447	510	433
sgMARK1_8	MARK1	52	58	150	125
sgMARK1_9	MARK1	391	388	458	356
sgMARK1_10	MARK1	951	875	1088	835
sgMARK2_1	MARK2	854	997	1268	1178
sgMARK2_2	MARK2	1389	853	1587	761
sgMARK2_3	MARK2	336	275	421	220
sgMARK2_4	MARK2	370	301	443	245
sgMARK2_5	MARK2	652	418	753	345
sgMARK2_6	MARK2	409	275	615	269
sgMARK2_7	MARK2	763	917	1035	806
sgMARK2_8	MARK2	175	185	195	143
sgMARK2_9	MARK2	220	220	469	307
sgMARK2_10	MARK2	277	187	320	218
sgMARK3_1	MARK3	488	446	593	527
sgMARK3_2	MARK3	361	327	321	325
sgMARK3_3	MARK3	519	586	631	622
sgMARK3_4	MARK3	788	770	1187	852
sgMARK3_5	MARK3	635	488	651	492
sgMARK3_6	MARK3	526	626	761	551
sgMARK3_7	MARK3	683	654	688	588
sgMARK3_8	MARK3	382	368	611	392
sgMARK3_9	MARK3	1026	888	1055	1081
sgMARK3_10	MARK3	429	464	588	414
sgPKN1_1	PKN1	560	686	1008	800
sgPKN1_2	PKN1	582	553	790	694
sgPKN1_3	PKN1	282	421	468	373
sgPKN1_4	PKN1	366	425	534	404
sgPKN1_5	PKN1	516	548	643	702
sgPKN1_6	PKN1	911	1130	1302	1025
sgPKN1_7	PKN1	623	713	780	534
sgPKN1_8	PKN1	1265	692	1043	589
sgPKN1_9	PKN1	612	728	942	739
sgPKN1_10	PKN1	863	1034	1064	958
sgPKN3_1	PKN3	316	290	426	330
sgPKN3_2	PKN3	492	429	454	471
sgPKN3_3	PKN3	731	698	1025	797
sgPKN3_4	PKN3	136	133	221	216
sgPKN3_5	PKN3	572	593	747	757
sgPKN3_6	PKN3	340	373	495	281
sgPKN3_7	PKN3	402	442	545	433
sgPKN3_8	PKN3	289	277	419	199
sgPKN3_9	PKN3	944	1010	908	841
sgPKN3_10	PKN3	444	548	603	490
sgPKN2_1	PKN2	177	152	186	137
sgPKN2_2	PKN2	379	400	447	321
sgPKN2_3	PKN2	1072	589	810	494
sgPKN2_4	PKN2	134	160	205	153
sgPKN2_5	PKN2	362	466	425	479
sgPKN2_6	PKN2	176	186	139	167
sgPKN2_7	PKN2	285	377	279	283
sgPKN2_8	PKN2	449	451	658	400
sgPKN2_9	PKN2	704	598	659	623
sgPKN2_10	PKN2	359	527	646	541
sgHSPB8_1	HSPB8	751	717	879	714
sgHSPB8_2	HSPB8	858	966	1138	968
sgHSPB8_3	HSPB8	673	639	1011	921
sgHSPB8_4	HSPB8	469	436	489	487
sgHSPB8_5	HSPB8	722	693	826	662
sgHSPB8_6	HSPB8	960	1038	1136	832
sgHSPB8_7	HSPB8	230	168	297	186
sgHSPB8_8	HSPB8	767	794	852	648
sgHSPB8_9	HSPB8	763	797	965	778
sgHSPB8_10	HSPB8	514	490	559	508
sgTAF1_1	TAF1	167	197	298	319
sgTAF1_2	TAF1	247	186	305	248
sgTAF1_3	TAF1	1554	1695	1977	1927
sgTAF1_4	TAF1	1423	1808	1651	1565
sgTAF1_5	TAF1	1093	1321	1178	918
sgTAF1_6	TAF1	399	449	487	442
sgTAF1_7	TAF1	659	753	1053	750
sgTAF1_8	TAF1	107	127	111	112
sgTAF1_9	TAF1	939	1359	1499	1308
sgTAF1_10	TAF1	134	88	112	135
sgSRC_1	SRC	366	283	521	236
sgSRC_2	SRC	870	698	1008	641
sgSRC_3	SRC	858	628	766	512
sgSRC_4	SRC	497	528	586	506
sgSRC_5	SRC	423	502	652	449
sgSRC_6	SRC	899	888	1148	863
sgSRC_7	SRC	1238	944	1389	959
sgSRC_8	SRC	189	243	253	322
sgSRC_9	SRC	76	92	135	112
sgSRC_10	SRC	1987	1836	2161	2115
sgCIT_1	CIT	216	223	235	173
sgCIT_2	CIT	163	126	181	172
sgCIT_3	CIT	136	217	302	274
sgCIT_4	CIT	836	672	871	640
sgCIT_5	CIT	544	658	653	510
sgCIT_6	CIT	306	382	565	385
sgCIT_7	CIT	399	419	632	505
sgCIT_8	CIT	170	201	317	385
sgCIT_9	CIT	585	397	563	476
sgCIT_10	CIT	204	183	210	165
sgMAK_1	MAK	511	697	682	555
sgMAK_2	MAK	502	693	1012	686
sgMAK_3	MAK	441	462	693	483
sgMAK_4	MAK	293	312	336	461
sgMAK_5	MAK	832	891	1289	1080
sgMAK_6	MAK	74	126	116	107
sgMAK_7	MAK	123	847	185	199
sgMAK_8	MAK	163	143	1410	243
sgMAK_9	MAK	478	509	665	546
sgMAK_10	MAK	294	322	422	322
sgRPS6KA1_1	RPS6KA1	842	947	1123	924
sgRPS6KA1_2	RPS6KA1	687	701	770	682
sgRPS6KA1_3	RPS6KA1	772	1017	1201	1237
sgRPS6KA1_4	RPS6KA1	388	514	589	457
sgRPS6KA1_5	RPS6KA1	155	319	572	359
sgRPS6KA1_6	RPS6KA1	707	757	713	562
sgRPS6KA1_7	RPS6KA1	490	529	571	836
sgRPS6KA1_8	RPS6KA1	314	412	575	519
sgRPS6KA1_9	RPS6KA1	326	371	447	329
sgRPS6KA1_10	RPS6KA1	562	560	690	662
sgRPS6KA2_1	RPS6KA2	1018	1166	1209	973
sgRPS6KA2_2	RPS6KA2	1972	2084	2436	1751
sgRPS6KA2_3	RPS6KA2	1285	1310	1707	1185
sgRPS6KA2_4	RPS6KA2	478	421	690	536
sgRPS6KA2_5	RPS6KA2	636	1283	819	521
sgRPS6KA2_6	RPS6KA2	611	575	785	761
sgRPS6KA2_7	RPS6KA2	1287	1253	1326	1098
sgRPS6KA2_8	RPS6KA2	843	1002	1065	731
sgRPS6KA2_9	RPS6KA2	175	253	202	194
sgRPS6KA2_10	RPS6KA2	43	57	96	61
sgRPS6KA4_1	RPS6KA4	786	577	796	637
sgRPS6KA4_2	RPS6KA4	801	914	1005	864
sgRPS6KA4_3	RPS6KA4	343	381	363	363
sgRPS6KA4_4	RPS6KA4	963	874	1105	755
sgRPS6KA4_5	RPS6KA4	448	399	456	356
sgRPS6KA4_6	RPS6KA4	1059	930	1524	926
sgRPS6KA4_7	RPS6KA4	678	733	881	635
sgRPS6KA4_8	RPS6KA4	178	144	213	252
sgRPS6KA4_9	RPS6KA4	332	253	616	206
sgRPS6KA4_10	RPS6KA4	328	400	458	373
sgRPS6KA5_1	RPS6KA5	799	867	766	393
sgRPS6KA5_2	RPS6KA5	529	571	751	664
sgRPS6KA5_3	RPS6KA5	919	1040	1212	962
sgRPS6KA5_4	RPS6KA5	407	438	590	434
sgRPS6KA5_5	RPS6KA5	185	325	346	306
sgRPS6KA5_6	RPS6KA5	1430	1299	1473	1375
sgRPS6KA5_7	RPS6KA5	626	705	797	745
sgRPS6KA5_8	RPS6KA5	824	934	1133	940
sgRPS6KA5_9	RPS6KA5	119	118	214	189
sgRPS6KA5_10	RPS6KA5	1263	1165	1483	1171
sgRPS6KA6_1	RPS6KA6	474	489	574	457
sgRPS6KA6_2	RPS6KA6	773	655	932	605
sgRPS6KA6_3	RPS6KA6	455	439	549	446
sgRPS6KA6_4	RPS6KA6	1436	1548	1960	1408
sgRPS6KA6_5	RPS6KA6	630	594	741	574
sgRPS6KA6_6	RPS6KA6	367	440	425	340
sgRPS6KA6_7	RPS6KA6	324	348	415	454
sgRPS6KA6_8	RPS6KA6	366	575	771	476
sgRPS6KA6_9	RPS6KA6	398	298	420	311
sgRPS6KA6_10	RPS6KA6	400	440	671	439
sgMYLK4_1	MYLK4	308	402	459	386
sgMYLK4_2	MYLK4	242	236	328	251
sgMYLK4_3	MYLK4	277	285	400	297
sgMYLK4_4	MYLK4	932	1015	999	945
sgMYLK4_5	MYLK4	1214	1146	1390	1310
sgMYLK4_6	MYLK4	1641	1862	1882	1447
sgMYLK4_7	MYLK4	905	996	1165	890
sgMYLK4_8	MYLK4	150	190	238	211
sgMYLK4_9	MYLK4	3	0	11	7
sgMYLK4_10	MYLK4	152	150	231	199
sgMYLK2_1	MYLK2	954	1320	1337	1050
sgMYLK2_2	MYLK2	501	443	509	549
sgMYLK2_3	MYLK2	777	841	976	1256
sgMYLK2_4	MYLK2	532	429	588	293
sgMYLK2_5	MYLK2	359	389	482	368
sgMYLK2_6	MYLK2	236	277	331	308
sgMYLK2_7	MYLK2	630	695	725	674
sgMYLK2_8	MYLK2	392	471	521	322
sgMYLK2_9	MYLK2	219	233	331	347
sgMYLK2_10	MYLK2	441	517	531	397
sgMYLK3_1	MYLK3	1103	1456	1483	1105
sgMYLK3_2	MYLK3	298	493	390	382
sgMYLK3_3	MYLK3	941	1270	1149	1257
sgMYLK3_4	MYLK3	929	878	1106	993
sgMYLK3_5	MYLK3	422	505	634	475
sgMYLK3_6	MYLK3	245	432	271	311
sgMYLK3_7	MYLK3	1771	575	721	636
sgMYLK3_8	MYLK3	583	790	586	609
sgMYLK3_9	MYLK3	270	276	314	229
sgMYLK3_10	MYLK3	178	245	190	249
sgCLK1_1	CLK1	465	501	599	453
sgCLK1_2	CLK1	406	553	642	422
sgCLK1_3	CLK1	427	511	590	388
sgCLK1_4	CLK1	630	560	627	438
sgCLK1_5	CLK1	754	947	663	513
sgCLK1_6	CLK1	369	362	418	459
sgCLK1_7	CLK1	36	19	45	43
sgCLK1_8	CLK1	226	309	331	261
sgCLK1_9	CLK1	616	732	707	687
sgCLK1_10	CLK1	664	754	957	976
sgCLK2_1	CLK2	463	548	497	389
sgCLK2_2	CLK2	610	571	699	481
sgCLK2_3	CLK2	509	448	511	1525
sgCLK2_4	CLK2	318	412	457	425
sgCLK2_5	CLK2	80	96	179	83
sgCLK2_6	CLK2	1351	2172	1663	1276
sgCLK2_7	CLK2	555	735	943	707
sgCLK2_8	CLK2	332	292	339	392
sgCLK2_9	CLK2	374	384	650	459
sgCLK2_10	CLK2	291	333	342	303
sgPAK4_1	PAK4	670	796	847	813
sgPAK4_2	PAK4	138	126	94	151
sgPAK4_3	PAK4	816	786	887	772
sgPAK4_4	PAK4	475	715	845	603
sgPAK4_5	PAK4	255	351	327	385
sgPAK4_6	PAK4	538	537	820	821
sgPAK4_7	PAK4	977	777	1081	876
sgPAK4_8	PAK4	826	643	928	984
sgPAK4_9	PAK4	510	525	804	629
sgPAK4_10	PAK4	1368	1653	1819	1249
sgPAK6_1	PAK6	473	602	779	689
sgPAK6_2	PAK6	234	257	339	259
sgPAK6_3	PAK6	612	845	804	748
sgPAK6_4	PAK6	860	796	992	811
sgPAK6_5	PAK6	868	801	984	918
sgPAK6_6	PAK6	973	922	1342	1067
sgPAK6_7	PAK6	1235	1349	1349	1322
sgPAK6_8	PAK6	253	277	400	332
sgPAK6_9	PAK6	339	437	538	386
sgPAK6_10	PAK6	318	883	465	434
sgPAK7_1	PAK7	870	768	988	829
sgPAK7_2	PAK7	243	234	441	304
sgPAK7_3	PAK7	298	363	611	356
sgPAK7_4	PAK7	307	305	343	386
sgPAK7_5	PAK7	1060	1494	1758	4236
sgPAK7_6	PAK7	1308	862	1072	913
sgPAK7_7	PAK7	364	322	469	400
sgPAK7_8	PAK7	1308	1433	1817	1614
sgPAK7_9	PAK7	543	549	583	583
sgPAK7_10	PAK7	507	527	482	318
sgPAK1_1	PAK1	391	421	496	320
sgPAK1_2	PAK1	125	159	247	197
sgPAK1_3	PAK1	68	25	103	65
sgPAK1_4	PAK1	545	400	599	652
sgPAK1_5	PAK1	1176	1009	1333	870
sgPAK1_6	PAK1	583	704	675	548
sgPAK1_7	PAK1	220	227	270	248
sgPAK1_8	PAK1	419	370	525	229
sgPAK1_9	PAK1	587	503	825	530
sgPAK1_10	PAK1	166	144	203	123
sgSTRADB_1	STRADB	362	407	392	322
sgSTRADB_2	STRADB	663	814	999	682
sgSTRADB_3	STRADB	80	115	156	139
sgSTRADB_4	STRADB	456	637	660	543
sgSTRADB_5	STRADB	1168	1129	1432	920
sgSTRADB_6	STRADB	361	334	436	301
sgSTRADB_7	STRADB	247	348	392	311
sgSTRADB_8	STRADB	177	185	163	128
sgSTRADB_9	STRADB	416	387	456	294
sgSTRADB_10	STRADB	58	57	70	74
sgPAK3_1	PAK3	147	133	262	196
sgPAK3_2	PAK3	72	110	182	83
sgPAK3_3	PAK3	599	624	716	568
sgPAK3_4	PAK3	237	241	358	272
sgPAK3_5	PAK3	361	395	532	534
sgPAK3_6	PAK3	54	78	76	69
sgPAK3_7	PAK3	313	275	397	337
sgPAK3_8	PAK3	1139	940	1154	993
sgPAK3_9	PAK3	106	196	213	214
sgPAK3_10	PAK3	499	513	561	424
sgPRKG1_1	PRKG1	1045	1006	1332	1277
sgPRKG1_2	PRKG1	146	235	315	237
sgPRKG1_3	PRKG1	162	209	203	201
sgPRKG1_4	PRKG1	217	276	358	206
sgPRKG1_5	PRKG1	428	446	535	441
sgPRKG1_6	PRKG1	421	342	342	358
sgPRKG1_7	PRKG1	1417	1493	1660	1434
sgPRKG1_8	PRKG1	448	472	787	619
sgPRKG1_9	PRKG1	310	591	552	413
sgPRKG1_10	PRKG1	142	187	211	163
sgPRKG2_1	PRKG2	647	629	769	623
sgPRKG2_2	PRKG2	552	679	830	626
sgPRKG2_3	PRKG2	955	756	885	857
sgPRKG2_4	PRKG2	943	1154	1259	935
sgPRKG2_5	PRKG2	778	909	985	886
sgPRKG2_6	PRKG2	527	614	718	804
sgPRKG2_7	PRKG2	803	758	668	557
sgPRKG2_8	PRKG2	347	380	388	207
sgPRKG2_9	PRKG2	398	340	647	427
sgPRKG2_10	PRKG2	772	798	705	804
sgPDGFRB_1	PDGFRB	118	106	154	116
sgPDGFRB_2	PDGFRB	1157	1406	1634	1351
sgPDGFRB_3	PDGFRB	709	886	904	704
sgPDGFRB_4	PDGFRB	1636	1643	1948	1682
sgPDGFRB_5	PDGFRB	488	527	600	533
sgPDGFRB_6	PDGFRB	166	251	221	267
sgPDGFRB_7	PDGFRB	100	93	138	114
sgPDGFRB_8	PDGFRB	1015	876	1223	1077
sgPDGFRB_9	PDGFRB	717	765	954	777
sgPDGFRB_10	PDGFRB	516	490	825	479
sgPDGFRA_1	PDGFRA	543	607	628	461
sgPDGFRA_2	PDGFRA	1128	1202	1258	1248
sgPDGFRA_3	PDGFRA	770	908	1174	1231
sgPDGFRA_4	PDGFRA	562	642	698	445
sgPDGFRA_5	PDGFRA	399	445	395	339
sgPDGFRA_6	PDGFRA	462	609	736	651
sgPDGFRA_7	PDGFRA	704	745	884	941
sgPDGFRA_8	PDGFRA	91	80	164	121
sgPDGFRA_9	PDGFRA	513	677	746	595
sgPDGFRA_10	PDGFRA	773	767	1014	729
sgCSF1R_1	CSF1R	479	536	406	428
sgCSF1R_2	CSF1R	1389	1596	1603	1489
sgCSF1R_3	CSF1R	685	831	2605	903
sgCSF1R_4	CSF1R	556	427	602	496
sgCSF1R_5	CSF1R	451	593	625	448
sgCSF1R_6	CSF1R	520	581	799	641
sgCSF1R_7	CSF1R	404	360	600	315
sgCSF1R_8	CSF1R	605	632	735	651
sgCSF1R_9	CSF1R	501	643	679	547
sgCSF1R_10	CSF1R	352	392	432	327
sgTGFBR2_1	TGFBR2	906	918	1343	806
sgTGFBR2_2	TGFBR2	595	811	626	329
sgTGFBR2_3	TGFBR2	1118	948	1121	892
sgTGFBR2_4	TGFBR2	612	617	1052	640
sgTGFBR2_5	TGFBR2	433	464	563	455
sgTGFBR2_6	TGFBR2	628	663	760	484
sgTGFBR2_7	TGFBR2	336	299	443	205
sgTGFBR2_8	TGFBR2	175	290	167	222
sgTGFBR2_9	TGFBR2	431	619	670	418
sgTGFBR2_10	TGFBR2	346	409	450	345
sgTGFBR1_1	TGFBR1	170	139	345	190
sgTGFBR1_2	TGFBR1	442	681	720	573
sgTGFBR1_3	TGFBR1	1171	1469	1600	1395
sgTGFBR1_4	TGFBR1	499	486	570	363
sgTGFBR1_5	TGFBR1	1262	1171	1679	1328
sgTGFBR1_6	TGFBR1	194	181	256	191
sgTGFBR1_7	TGFBR1	196	213	193	154
sgTGFBR1_8	TGFBR1	422	489	515	426
sgTGFBR1_9	TGFBR1	1278	1203	1587	1132
sgTGFBR1_10	TGFBR1	350	441	510	537
sgFYN_1	FYN	196	233	258	214
sgFYN_2	FYN	1633	1852	2401	1950
sgFYN_3	FYN	401	436	643	386
sgFYN_4	FYN	633	666	792	626
sgFYN_5	FYN	903	746	991	808
sgFYN_6	FYN	416	508	624	575
sgFYN_7	FYN	1037	1020	910	1070
sgFYN_8	FYN	649	566	934	731
sgFYN_9	FYN	211	332	393	235
sgFYN_10	FYN	207	465	257	239
sgSTRADA_1	STRADA	469	635	743	613
sgSTRADA_2	STRADA	597	702	885	676
sgSTRADA_3	STRADA	209	326	417	241
sgSTRADA_4	STRADA	634	609	702	515
sgSTRADA_5	STRADA	388	374	577	369
sgSTRADA_6	STRADA	340	278	402	398
sgSTRADA_7	STRADA	430	393	503	274
sgSTRADA_8	STRADA	302	341	401	338
sgSTRADA_9	STRADA	209	198	263	162
sgSTRADA_10	STRADA	755	1003	893	806
sgTRIM28_1	TRIM28	833	707	920	620
sgTRIM28_2	TRIM28	777	830	883	629
sgTRIM28_3	TRIM28	650	766	813	677
sgTRIM28_4	TRIM28	230	256	304	321
sgTRIM28_5	TRIM28	461	409	479	531
sgTRIM28_6	TRIM28	405	521	579	426
sgTRIM28_7	TRIM28	361	465	411	333
sgTRIM28_8	TRIM28	202	240	164	181
sgTRIM28_9	TRIM28	478	428	520	385
sgTRIM28_10	TRIM28	843	770	1069	719
sgTRIM24_1	TRIM24	659	555	943	901
sgTRIM24_2	TRIM24	463	404	556	458
sgTRIM24_3	TRIM24	277	196	284	98
sgTRIM24_4	TRIM24	1554	1263	1309	712
sgTRIM24_5	TRIM24	1639	1697	2163	1500
sgTRIM24_6	TRIM24	1631	1782	1973	1856
sgTRIM24_7	TRIM24	473	498	570	545
sgTRIM24_8	TRIM24	665	638	680	531
sgTRIM24_9	TRIM24	490	399	546	641
sgTRIM24_10	TRIM24	834	860	921	791
sgMOS_1	MOS	265	289	334	345
sgMOS_2	MOS	604	743	609	699
sgMOS_3	MOS	274	323	337	383
sgMOS_4	MOS	491	648	755	640
sgMOS_5	MOS	2079	2169	2266	2204
sgMOS_6	MOS	531	668	982	737
sgMOS_7	MOS	1142	1179	1416	1085
sgMOS_8	MOS	862	913	980	662
sgMOS_9	MOS	1236	1320	1174	1082
sgMOS_10	MOS	256	324	390	335
sgMOK_1	MOK	134	148	197	167
sgMOK_2	MOK	437	380	493	357
sgMOK_3	MOK	283	401	386	304
sgMOK_4	MOK	462	385	569	543
sgMOK_5	MOK	762	634	807	734
sgMOK_6	MOK	59	70	99	122
sgMOK_7	MOK	360	553	662	471
sgMOK_8	MOK	105	114	127	123
sgMOK_9	MOK	254	209	334	282
sgMOK_10	MOK	371	440	390	273
sgRPS6KC1_1	RPS6KC1	845	917	806	676
sgRPS6KC1_2	RPS6KC1	689	593	893	766
sgRPS6KC1_3	RPS6KC1	403	471	1048	483
sgRPS6KC1_4	RPS6KC1	1188	1192	1385	1193
sgRPS6KC1_5	RPS6KC1	269	312	335	308
sgRPS6KC1_6	RPS6KC1	302	366	401	373
sgRPS6KC1_7	RPS6KC1	730	903	968	702
sgRPS6KC1_8	RPS6KC1	811	792	1045	885
sgRPS6KC1_9	RPS6KC1	166	160	243	240
sgRPS6KC1_10	RPS6KC1	214	411	289	250
sgCAMK1D_1	CAMK1D	769	736	983	873
sgCAMK1D_2	CAMK1D	624	572	751	626
sgCAMK1D_3	CAMK1D	581	578	506	523
sgCAMK1D_4	CAMK1D	896	805	957	975
sgCAMK1D_5	CAMK1D	763	896	1339	788
sgCAMK1D_6	CAMK1D	638	612	736	833
sgCAMK1D_7	CAMK1D	403	477	449	429
sgCAMK1D_8	CAMK1D	515	793	713	694
sgCAMK1D_9	CAMK1D	491	441	772	689
sgCAMK1D_10	CAMK1D	1233	1088	1127	1262
sgCAMK1G_1	CAMK1G	616	693	791	677
sgCAMK1G_2	CAMK1G	320	435	543	484
sgCAMK1G_3	CAMK1G	192	244	265	255
sgCAMK1G_4	CAMK1G	1008	1193	1539	1017
sgCAMK1G_5	CAMK1G	405	579	817	446
sgCAMK1G_6	CAMK1G	541	883	816	668
sgCAMK1G_7	CAMK1G	852	921	1074	1268
sgCAMK1G_8	CAMK1G	464	476	591	402
sgCAMK1G_9	CAMK1G	551	479	612	473
sgCAMK1G_10	CAMK1G	230	300	248	244
sgAMHR2_1	AMHR2	558	533	796	613
sgAMHR2_2	AMHR2	559	601	860	861
sgAMHR2_3	AMHR2	365	308	488	325
sgAMHR2_4	AMHR2	350	339	440	358
sgAMHR2_5	AMHR2	1098	1137	1384	987
sgAMHR2_6	AMHR2	575	767	893	766
sgAMHR2_7	AMHR2	498	450	1039	456
sgAMHR2_8	AMHR2	500	318	521	427
sgAMHR2_9	AMHR2	1445	1379	1438	1217
sgAMHR2_10	AMHR2	902	773	1094	736
sgPEAK1_1	PEAK1	90	149	93	96
sgPEAK1_2	PEAK1	908	883	1553	995
sgPEAK1_3	PEAK1	281	211	297	200
sgPEAK1_4	PEAK1	247	231	525	286
sgPEAK1_5	PEAK1	1059	940	1235	902
sgPEAK1_6	PEAK1	141	148	200	174
sgPEAK1_7	PEAK1	294	442	419	415
sgPEAK1_8	PEAK1	1196	1222	1689	1534
sgPEAK1_9	PEAK1	719	730	916	775
sgPEAK1_10	PEAK1	298	380	446	461
sgTLK1_1	TLK1	1060	970	1641	1056
sgTLK1_2	TLK1	92	91	120	95
sgTLK1_3	TLK1	1253	1450	1425	1025
sgTLK1_4	TLK1	999	855	1416	979
sgTLK1_5	TLK1	444	516	753	501
sgTLK1_6	TLK1	425	427	547	511
sgTLK1_7	TLK1	250	329	359	295
sgTLK1_8	TLK1	501	380	579	883
sgTLK1_9	TLK1	840	838	1071	950
sgTLK1_10	TLK1	464	511	768	641
sgTLK2_1	TLK2	545	577	822	567
sgTLK2_2	TLK2	180	167	210	94
sgTLK2_3	TLK2	1169	826	1157	648
sgTLK2_4	TLK2	685	336	625	466
sgTLK2_5	TLK2	523	395	585	299
sgTLK2_6	TLK2	252	261	452	147
sgTLK2_7	TLK2	419	377	512	385
sgTLK2_8	TLK2	620	668	763	735
sgTLK2_9	TLK2	198	195	245	347
sgTLK2_10	TLK2	159	139	209	128
sgMAPK14_1	MAPK14	962	1164	1195	1279
sgMAPK14_2	MAPK14	998	1013	1269	1092
sgMAPK14_3	MAPK14	809	739	1004	717
sgMAPK14_4	MAPK14	666	675	801	749
sgMAPK14_5	MAPK14	568	575	794	532
sgMAPK14_6	MAPK14	268	353	449	179
sgMAPK14_7	MAPK14	312	298	283	264
sgMAPK14_8	MAPK14	392	415	375	322
sgMAPK14_9	MAPK14	299	370	334	261
sgMAPK14_10	MAPK14	693	559	690	551
sgMAPK15_1	MAPK15	851	1060	1068	817
sgMAPK15_2	MAPK15	411	418	515	509
sgMAPK15_3	MAPK15	495	461	547	440
sgMAPK15_4	MAPK15	456	518	492	399
sgMAPK15_5	MAPK15	605	641	763	622
sgMAPK15_6	MAPK15	732	1014	884	924
sgMAPK15_7	MAPK15	755	906	1037	969
sgMAPK15_8	MAPK15	1150	1236	1412	981
sgMAPK15_9	MAPK15	699	684	815	793
sgMAPK15_10	MAPK15	230	261	285	283
sgMAPK10_1	MAPK10	240	296	455	326
sgMAPK10_2	MAPK10	324	491	599	459
sgMAPK10_3	MAPK10	1554	194	291	186
sgMAPK10_4	MAPK10	741	845	1126	851
sgMAPK10_5	MAPK10	513	635	613	773
sgMAPK10_6	MAPK10	555	426	885	565
sgMAPK10_7	MAPK10	327	202	239	222
sgMAPK10_8	MAPK10	172	215	317	266
sgMAPK10_9	MAPK10	839	1048	1204	1029
sgMAPK10_10	MAPK10	169	148	236	148
sgMAPK11_1	MAPK11	1131	1018	1243	1029
sgMAPK11_2	MAPK11	429	651	730	592
sgMAPK11_3	MAPK11	164	204	218	144
sgMAPK11_4	MAPK11	624	735	922	811
sgMAPK11_5	MAPK11	354	379	620	577
sgMAPK11_6	MAPK11	813	787	1245	982
sgMAPK11_7	MAPK11	714	655	894	713
sgMAPK11_8	MAPK11	720	804	953	828
sgMAPK11_9	MAPK11	480	562	711	612
sgMAPK11_10	MAPK11	74	69	75	102
sgMAPK12_1	MAPK12	805	723	741	596
sgMAPK12_2	MAPK12	494	423	547	322
sgMAPK12_3	MAPK12	476	890	421	514
sgMAPK12_4	MAPK12	842	933	899	826
sgMAPK12_5	MAPK12	1314	1487	1646	1164
sgMAPK12_6	MAPK12	786	905	1196	962
sgMAPK12_7	MAPK12	642	573	558	496
sgMAPK12_8	MAPK12	301	500	431	372
sgMAPK12_9	MAPK12	179	220	280	184
sgMAPK12_10	MAPK12	279	236	484	287
sgMAPK13_1	MAPK13	681	779	766	773
sgMAPK13_2	MAPK13	2005	2246	2495	2420
sgMAPK13_3	MAPK13	265	325	310	182
sgMAPK13_4	MAPK13	86	152	128	125
sgMAPK13_5	MAPK13	522	743	629	528
sgMAPK13_6	MAPK13	349	446	581	443
sgMAPK13_7	MAPK13	391	415	468	385
sgMAPK13_8	MAPK13	370	532	747	533
sgMAPK13_9	MAPK13	932	1204	1191	1053
sgMAPK13_10	MAPK13	417	600	506	381
sgRYK_1	RYK	838	888	1696	1067
sgRYK_2	RYK	607	709	982	832
sgRYK_3	RYK	1746	1959	2519	1796
sgRYK_4	RYK	1094	1497	1754	1269
sgRYK_5	RYK	600	539	836	514
sgRYK_6	RYK	430	355	522	641
sgRYK_7	RYK	493	496	688	562
sgRYK_8	RYK	641	637	888	689
sgRYK_9	RYK	1186	1075	1295	1050
sgRYK_10	RYK	356	349	345	425
sgBUB1B_1	BUB1B	662	760	998	786
sgBUB1B_2	BUB1B	323	296	276	316
sgBUB1B_3	BUB1B	707	792	859	587
sgBUB1B_4	BUB1B	1008	1111	1109	956
sgBUB1B_5	BUB1B	196	278	247	159
sgBUB1B_6	BUB1B	493	382	465	253
sgBUB1B_7	BUB1B	309	287	467	348
sgBUB1B_8	BUB1B	245	192	214	139
sgBUB1B_9	BUB1B	683	788	746	797
sgBUB1B_10	BUB1B	80	112	143	66
sgEEF2K_1	EEF2K	821	305	389	411
sgEEF2K_2	EEF2K	312	241	254	181
sgEEF2K_3	EEF2K	1273	1334	1137	885
sgEEF2K_4	EEF2K	846	2649	1261	993
sgEEF2K_5	EEF2K	879	147	203	271
sgEEF2K_6	EEF2K	553	742	704	669
sgEEF2K_7	EEF2K	391	502	683	469
sgEEF2K_8	EEF2K	285	260	354	261
sgEEF2K_9	EEF2K	328	422	452	328
sgEEF2K_10	EEF2K	380	387	387	386
sgSTK4_1	STK4	274	343	479	369
sgSTK4_2	STK4	854	1197	1132	1152
sgSTK4_3	STK4	790	809	1084	917
sgSTK4_4	STK4	69	127	80	89
sgSTK4_5	STK4	284	316	368	303
sgSTK4_6	STK4	95	83	135	101
sgSTK4_7	STK4	543	435	708	381
sgSTK4_8	STK4	611	567	867	494
sgSTK4_9	STK4	505	612	615	473
sgSTK4_10	STK4	116	92	169	95
sgGUCY2C_1	GUCY2C	596	634	690	661
sgGUCY2C_2	GUCY2C	492	453	561	604
sgGUCY2C_3	GUCY2C	333	362	493	356
sgGUCY2C_4	GUCY2C	431	634	658	570
sgGUCY2C_5	GUCY2C	1343	1378	1821	1126
sgGUCY2C_6	GUCY2C	278	311	359	932
sgGUCY2C_7	GUCY2C	713	854	1026	918
sgGUCY2C_8	GUCY2C	752	644	831	561
sgGUCY2C_9	GUCY2C	801	931	1146	770
sgGUCY2C_10	GUCY2C	329	351	511	522
sgGUCY2D_1	GUCY2D	1126	1240	1325	1281
sgGUCY2D_2	GUCY2D	371	383	563	405
sgGUCY2D_3	GUCY2D	750	429	593	538
sgGUCY2D_4	GUCY2D	615	1167	697	629
sgGUCY2D_5	GUCY2D	622	535	651	349
sgGUCY2D_6	GUCY2D	991	1079	1372	1048
sgGUCY2D_7	GUCY2D	749	854	961	953
sgGUCY2D_8	GUCY2D	473	425	541	373
sgGUCY2D_9	GUCY2D	505	572	620	706
sgGUCY2D_10	GUCY2D	1434	1403	1261	966
sgGSG2_1	GSG2	422	399	561	296
sgGSG2_2	GSG2	233	276	358	185
sgGSG2_3	GSG2	322	340	511	465
sgGSG2_4	GSG2	1913	1633	2237	1614
sgGSG2_5	GSG2	602	597	814	680
sgGSG2_6	GSG2	244	227	281	247
sgGSG2_7	GSG2	421	426	611	432
sgGSG2_8	GSG2	667	722	825	665
sgGSG2_9	GSG2	114	130	179	147
sgGSG2_10	GSG2	742	776	1071	915
sgTBCK_1	TBCK	485	488	432	526
sgTBCK_2	TBCK	880	849	1092	1004
sgTBCK_3	TBCK	163	211	277	259
sgTBCK_4	TBCK	1435	1567	2020	1685
sgTBCK_5	TBCK	1330	1210	1274	1228
sgTBCK_6	TBCK	736	1000	844	877
sgTBCK_7	TBCK	354	389	472	374
sgTBCK_8	TBCK	578	606	546	308
sgTBCK_9	TBCK	526	581	533	547
sgTBCK_10	TBCK	477	524	696	520
sgMATK_1	MATK	768	646	598	623
sgMATK_2	MATK	131	150	198	191
sgMATK_3	MATK	690	823	885	691
sgMATK_4	MATK	317	352	461	291
sgMATK_5	MATK	245	322	273	299
sgMATK_6	MATK	860	946	1063	958
sgMATK_7	MATK	814	1016	1058	836
sgMATK_8	MATK	568	655	829	690
sgMATK_9	MATK	615	648	611	610
sgMATK_10	MATK	255	377	344	298
sgUHMK1_1	UHMK1	314	501	557	489
sgUHMK1_2	UHMK1	982	1047	1406	925
sgUHMK1_3	UHMK1	880	971	1069	853
sgUHMK1_4	UHMK1	765	730	1035	687
sgUHMK1_5	UHMK1	275	226	330	313
sgUHMK1_6	UHMK1	523	563	671	514
sgUHMK1_7	UHMK1	339	400	614	515
sgUHMK1_8	UHMK1	724	760	949	796
sgUHMK1_9	UHMK1	626	697	927	733
sgUHMK1_10	UHMK1	333	417	349	378
sgBCKDK_1	BCKDK	654	687	1069	709
sgBCKDK_2	BCKDK	829	995	1235	918
sgBCKDK_3	BCKDK	1149	1044	1477	1147
sgBCKDK_4	BCKDK	927	889	1620	775
sgBCKDK_5	BCKDK	852	939	996	970
sgBCKDK_6	BCKDK	524	687	721	534
sgBCKDK_7	BCKDK	1537	1616	2264	1461
sgBCKDK_8	BCKDK	871	594	616	419
sgBCKDK_9	BCKDK	1766	1790	1945	1378
sgBCKDK_10	BCKDK	652	758	1056	1016
sgSCYL2_1	SCYL2	144	146	120	157
sgSCYL2_2	SCYL2	327	397	358	262
sgSCYL2_3	SCYL2	912	972	1017	1082
sgSCYL2_4	SCYL2	932	1017	1175	924
sgSCYL2_5	SCYL2	763	1000	1027	868
sgSCYL2_6	SCYL2	591	438	835	578
sgSCYL2_7	SCYL2	148	140	263	187
sgSCYL2_8	SCYL2	336	326	411	435
sgSCYL2_9	SCYL2	146	221	150	234
sgSCYL2_10	SCYL2	421	560	716	728
sgSCYL3_1	SCYL3	772	993	1020	704
sgSCYL3_2	SCYL3	1526	1419	2453	1845
sgSCYL3_3	SCYL3	1771	1657	2169	1688
sgSCYL3_4	SCYL3	288	339	462	355
sgSCYL3_5	SCYL3	437	560	638	470
sgSCYL3_6	SCYL3	303	359	381	291
sgSCYL3_7	SCYL3	214	242	322	203
sgSCYL3_8	SCYL3	194	194	276	205
sgSCYL3_9	SCYL3	305	333	506	325
sgSCYL3_10	SCYL3	334	346	518	324
sgSCYL1_1	SCYL1	326	293	356	346
sgSCYL1_2	SCYL1	254	188	255	251
sgSCYL1_3	SCYL1	90	63	57	56
sgSCYL1_4	SCYL1	156	150	159	147
sgSCYL1_5	SCYL1	814	1068	1168	687
sgSCYL1_6	SCYL1	228	271	516	296
sgSCYL1_7	SCYL1	302	269	455	329
sgSCYL1_8	SCYL1	527	463	468	343
sgSCYL1_9	SCYL1	324	413	359	265
sgSCYL1_10	SCYL1	1611	1175	1833	1431
sgCDK1_1	CDK1	26	26	69	32
sgCDK1_2	CDK1	318	358	565	442
sgCDK1_3	CDK1	327	322	547	234
sgCDK1_4	CDK1	287	205	238	103
sgCDK1_5	CDK1	565	626	804	617
sgCDK1_6	CDK1	625	370	623	456
sgCDK1_7	CDK1	129	87	194	119
sgCDK1_8	CDK1	112	93	177	149
sgCDK1_9	CDK1	426	548	656	473
sgCDK1_10	CDK1	119	197	103	59
sgCDK2_1	CDK2	300	287	388	255
sgCDK2_2	CDK2	873	820	1061	735
sgCDK2_3	CDK2	330	421	556	421
sgCDK2_4	CDK2	550	493	696	428
sgCDK2_5	CDK2	486	553	605	473
sgCDK2_6	CDK2	482	422	604	426
sgCDK2_7	CDK2	441	370	581	411
sgCDK2_8	CDK2	306	333	410	254
sgCDK2_9	CDK2	178	150	212	245
sgCDK2_10	CDK2	35	39	71	44
sgCDK4_1	CDK4	505	484	710	602
sgCDK4_2	CDK4	610	518	670	801
sgCDK4_3	CDK4	48	60	101	91
sgCDK4_4	CDK4	254	290	495	285
sgCDK4_5	CDK4	175	157	193	119
sgCDK4_6	CDK4	1182	1345	1461	1253
sgCDK4_7	CDK4	120	208	297	248
sgCDK4_8	CDK4	541	540	654	424
sgCDK4_9	CDK4	589	620	836	598
sgCDK4_10	CDK4	380	423	561	487
sgCDK5_1	CDK5	898	860	1229	768
sgCDK5_2	CDK5	313	283	386	225
sgCDK5_3	CDK5	417	511	670	551
sgCDK5_4	CDK5	500	623	682	565
sgCDK5_5	CDK5	659	854	1080	890
sgCDK5_6	CDK5	1530	1232	1574	1201
sgCDK5_7	CDK5	471	452	468	327
sgCDK5_8	CDK5	417	429	487	439
sgCDK5_9	CDK5	220	254	285	589
sgCDK5_10	CDK5	312	349	435	461
sgCDK6_1	CDK6	368	317	492	365
sgCDK6_2	CDK6	409	333	552	287
sgCDK6_3	CDK6	41	86	47	63
sgCDK6_4	CDK6	939	1193	1358	893
sgCDK6_5	CDK6	685	782	1119	712
sgCDK6_6	CDK6	470	528	693	422
sgCDK6_7	CDK6	785	655	791	561
sgCDK6_8	CDK6	306	315	550	275
sgCDK6_9	CDK6	507	514	488	396
sgCDK6_10	CDK6	560	514	604	381
sgCDK7_1	CDK7	224	283	197	289
sgCDK7_2	CDK7	406	384	495	497
sgCDK7_3	CDK7	818	676	826	927
sgCDK7_4	CDK7	651	784	1036	815
sgCDK7_5	CDK7	331	516	529	463
sgCDK7_6	CDK7	105	112	174	120
sgCDK7_7	CDK7	342	434	597	447
sgCDK7_8	CDK7	292	322	344	305
sgCDK7_9	CDK7	230	236	290	268
sgCDK7_10	CDK7	357	417	467	365
sgCDK8_1	CDK8	580	673	768	577
sgCDK8_2	CDK8	952	1029	1779	1309
sgCDK8_3	CDK8	593	696	967	740
sgCDK8_4	CDK8	594	664	912	810
sgCDK8_5	CDK8	254	282	378	314
sgCDK8_6	CDK8	802	1175	1087	694
sgCDK8_7	CDK8	695	460	556	336
sgCDK8_8	CDK8	560	547	763	580
sgCDK8_9	CDK8	493	465	450	464
sgCDK8_10	CDK8	1394	1190	1708	1435
sgCDK9_1	CDK9	938	825	1445	1133
sgCDK9_2	CDK9	194	298	300	380
sgCDK9_3	CDK9	556	599	856	768
sgCDK9_4	CDK9	794	610	930	715
sgCDK9_5	CDK9	973	723	1188	816
sgCDK9_6	CDK9	761	757	924	670
sgCDK9_7	CDK9	235	246	274	200
sgCDK9_8	CDK9	421	391	813	490
sgCDK9_9	CDK9	1219	814	1429	661
sgCDK9_10	CDK9	1417	834	1205	428
sgPRKCI_1	PRKCI	1054	1142	1268	1168
sgPRKCI_2	PRKCI	170	152	365	224
sgPRKCI_3	PRKCI	930	977	949	827
sgPRKCI_4	PRKCI	565	612	644	612
sgPRKCI_5	PRKCI	343	369	500	326
sgPRKCI_6	PRKCI	350	270	502	441
sgPRKCI_7	PRKCI	968	1008	1376	762
sgPRKCI_8	PRKCI	380	382	371	341
sgPRKCI_9	PRKCI	886	965	1280	1385
sgPRKCI_10	PRKCI	1017	1001	1244	1007
sgPRKCH_1	PRKCH	1039	1082	1347	1422
sgPRKCH_2	PRKCH	173	195	263	172
sgPRKCH_3	PRKCH	386	512	483	623
sgPRKCH_4	PRKCH	197	199	294	198
sgPRKCH_5	PRKCH	179	166	232	215
sgPRKCH_6	PRKCH	1958	2495	2583	2010
sgPRKCH_7	PRKCH	1488	1501	2197	1734
sgPRKCH_8	PRKCH	893	1177	956	713
sgPRKCH_9	PRKCH	446	558	790	720
sgPRKCH_10	PRKCH	656	1009	873	736
sgPRKCA_1	PRKCA	178	200	275	239
sgPRKCA_2	PRKCA	691	637	850	836
sgPRKCA_3	PRKCA	563	646	845	561
sgPRKCA_4	PRKCA	1035	1051	1350	832
sgPRKCA_5	PRKCA	686	628	672	518
sgPRKCA_6	PRKCA	1001	981	998	688
sgPRKCA_7	PRKCA	568	608	699	730
sgPRKCA_8	PRKCA	517	490	718	519
sgPRKCA_9	PRKCA	486	424	558	589
sgPRKCA_10	PRKCA	1065	1238	1287	873
sgPRKCB_1	PRKCB	1790	1695	1627	1746
sgPRKCB_2	PRKCB	709	895	701	827
sgPRKCB_3	PRKCB	745	573	623	485
sgPRKCB_4	PRKCB	725	757	1038	641
sgPRKCB_5	PRKCB	566	644	1113	932
sgPRKCB_6	PRKCB	318	289	387	298
sgPRKCB_7	PRKCB	752	740	979	889
sgPRKCB_8	PRKCB	878	911	1021	894
sgPRKCB_9	PRKCB	739	687	770	682
sgPRKCB_10	PRKCB	293	382	353	353
sgPRKCE_1	PRKCE	947	1011	1186	834
sgPRKCE_2	PRKCE	532	569	607	437
sgPRKCE_3	PRKCE	464	455	761	404
sgPRKCE_4	PRKCE	398	583	477	441
sgPRKCE_5	PRKCE	373	445	430	345
sgPRKCE_6	PRKCE	865	664	818	757
sgPRKCE_7	PRKCE	168	215	261	162
sgPRKCE_8	PRKCE	474	490	684	475
sgPRKCE_9	PRKCE	720	782	1067	821
sgPRKCE_10	PRKCE	1116	1194	1187	987
sgPRKCD_1	PRKCD	453	515	756	579
sgPRKCD_2	PRKCD	585	702	695	659
sgPRKCD_3	PRKCD	849	841	1044	888
sgPRKCD_4	PRKCD	557	615	805	624
sgPRKCD_5	PRKCD	651	688	724	780
sgPRKCD_6	PRKCD	623	586	861	649
sgPRKCD_7	PRKCD	690	773	966	953
sgPRKCD_8	PRKCD	517	535	414	368
[truncated: 3,172 more rows]

## Sheet: S2
Table S2. The sgRNA ranking results from MAGeCK analysis
sgrna	Gene	FDR	control_mean	treat_mean	Log FC	p.twosided
sgATM_1	ATM	2.8224e-156	335.89	1885.2	2.4851	5.5668e-160
sgCSK_7	CSK	1.5258e-50	1414.6	3751.9	1.4066	6.0188e-54
sgSGK3_4	SGK3	7.3237e-25	1007.8	2328.9	1.2076	4.3335e-28
sgCSK_3	CSK	4.1877e-21	1098.8	2392.3	1.1218	3.3039e-24
sgBRSK2_7	BRSK2	4.0585e-20	422.96	1087.2	1.36	4.0024e-23
sgCSK_9	CSK	2.3639e-18	789.89	1756	1.1516	2.7975e-21
sgTNK1_10	TNK1	4.7931e-17	331.51	852	1.3591	6.6176e-20
sgCSK_5	CSK	7e-17	713.43	1578.3	1.1444	1.1045e-19
sgMAPK4_5	MAPK4	3.6062e-16	723.55	1578	1.1239	6.4016e-19
sgPAK7_5	PAK7	4.9172e-16	1326.8	2606	0.97337	9.6987e-19
sgMAK_7	MAK	1.7897e-14	146.61	425.31	1.5301	3.8829e-17
sgCSK_4	CSK	4.5956e-14	746.41	1561	1.0634	1.0877e-16
sgCSK_8	CSK	4.3037e-10	696.07	1362.9	0.96839	1.1035e-12
sgCLK3_4	CLK3	1.086e-08	1036.1	1850.2	0.83591	2.9988e-11
sgPLK3_6	PLK3	1.0759e-07	743.7	1359.9	0.86979	3.1832e-10
sgEGFR_2	EGFR	8.2761e-07	1336.5	470.45	-1.5043	2.6118e-09
sgPLK1_10	PLK1	9.0328e-07	713.78	148.67	-2.2557	3.0287e-09
sgILK_5	ILK	2.4546e-06	1409.6	542.05	-1.3772	8.7145e-09
sgEEF2K_4	EEF2K	4.5408e-06	1003.9	1680.1	0.74239	1.7017e-08
sgTRIO_2	TRIO	9.7475e-06	1831.7	842.12	-1.1201	3.8452e-08
sgPRKACA_10	PRKACA	2.2143e-05	524.19	937.94	0.8382	9.1716e-08
sgBRD4_2	BRD4	4.0494e-05	588.32	1025.4	0.80053	1.7571e-07
sgMAPK10_3	MAPK10	8.0433e-05	653.64	196.77	-1.7268	3.6488e-07
sgPLK1_9	PLK1	8.1414e-05	622.96	181.52	-1.7734	3.8539e-07
sgROCK2_6	ROCK2	9.3096e-05	568.54	980.96	0.78587	4.5905e-07
sgMAPK3_8	MAPK3	0.0002519	913.76	369.81	-1.3027	1.3411e-06
sgCLK2_3	CLK2	0.0002519	495.68	856.24	0.78738	1.3415e-06
sgSMG1_6	SMG1	0.00027489	1499.9	743.76	-1.0109	1.5181e-06
sgCLK4_6	CLK4	0.00027905	602.94	1011.2	0.74503	1.5961e-06
sgNEK1_10	NEK1	0.00031576	526.91	897.4	0.76706	1.8684e-06
sgIKBKE_4	IKBKE	0.00056178	145.63	298.57	1.0307	3.4972e-06
sgCDK9_10	CDK9	0.00056178	1270	618.9	-1.0359	3.5923e-06
sgGUCY2C_6	GUCY2C	0.00056178	307.04	557.71	0.85897	3.6566e-06
sgEIF2AK1_1	EIF2AK1	0.00091549	459.21	779.65	0.76239	6.1394e-06
sgROCK2_5	ROCK2	0.0010004	351.88	618.53	0.81201	6.9062e-06
sgMAST1_8	MAST1	0.0010768	1232.5	1848.7	0.58454	7.6458e-06
sgMAP4K3_1	MAP4K3	0.0015611	346.43	604	0.80021	1.1392e-05
sgCHEK1_1	CHEK1	0.0017118	1767.4	1000.9	-0.81976	1.283e-05
sgJAK1_9	JAK1	0.0017917	1140.8	1707.8	0.58171	1.4347e-05
sgMAP2K7_2	MAP2K7	0.0017917	89.205	192.65	1.1022	1.4475e-05
sgPAK6_10	PAK6	0.0017917	373.74	641.27	0.77728	1.4706e-05
sgROCK2_4	ROCK2	0.0017917	753.49	1181.4	0.64816	1.4924e-05
sgILK_2	ILK	0.0017917	414.54	128.28	-1.6845	1.5196e-05
sgCSK_1	CSK	0.0019151	523.95	857.34	0.70937	1.662e-05
sgGRK1_7	GRK1	0.0022804	289.48	511.34	0.81867	2.0241e-05
sgROCK2_2	ROCK2	0.0034983	1617.6	2306.1	0.51132	3.174e-05
sgMAP3K11_10	MAP3K11	0.0035994	1341.3	736.39	-0.86426	3.3368e-05
sgTTK_2	TTK	0.0036052	175.92	330.6	0.90632	3.4821e-05
sgDSTYK_1	DSTYK	0.0036052	1351.4	744.86	-0.85858	3.4843e-05
sgCHEK1_9	CHEK1	0.0042874	647.86	282.27	-1.1957	4.2282e-05
sgILK_9	ILK	0.0048645	817.94	393.83	-1.0525	4.8933e-05
sgEPHB6_3	EPHB6	0.0056234	1358.6	1950.2	0.52111	5.7676e-05
sgLTK_9	LTK	0.0063299	791.38	1198.9	0.59867	6.6171e-05
sgMARK2_2	MARK2	0.0066943	1443	834.6	-0.7892	7.13e-05
sgEGFR_5	EGFR	0.0081063	440.87	170.43	-1.366	8.7938e-05
sgMAST4_3	MAST4	0.0082172	812.06	1218.9	0.58531	9.0762e-05
sgMAPK12_3	MAPK12	0.0091075	435.09	700.63	0.6861	0.00010239
sgSIK2_6	SIK2	0.011772	739.3	1111.8	0.58804	0.00013467
sgMAK_8	MAK	0.011803	465.99	193.1	-1.2666	0.00013735
sgLATS2_4	LATS2	0.012574	1039.9	1505.4	0.53321	0.00015024
sgMKNK1_3	MKNK1	0.012574	1055.5	585.93	-0.84805	0.00015299
sgMAP3K3_9	MAP3K3	0.012574	843.34	1246.9	0.56358	0.00015376
sgILK_3	ILK	0.013921	435.86	178.85	-1.2804	0.00017298
sgMAP2K3_5	MAP2K3	0.016102	11.628	35.382	1.5266	0.00020643
sgCHEK1_4	CHEK1	0.015914	292.78	97.787	-1.5724	0.00020089
sgMYLK3_7	MYLK3	0.01631	1098.3	626.43	-0.80903	0.00021232
sgCDK9_9	CDK9	0.01655	1282.8	759.84	-0.75471	0.00021871
sgSTYK1_3	STYK1	0.017545	586.25	893.3	0.60678	0.00023531
sgNEK6_5	NEK6	0.01866	1396.5	848.39	-0.71833	0.00025396
sgLCK_5	LCK	0.019527	1180.4	693.15	-0.76713	0.00026961
sgTRRAP_7	TRRAP	0.021665	401.12	634.95	0.66131	0.0003034
sgCDK10_4	CDK10	0.026076	1103.9	648.79	-0.76591	0.00037031
sgLATS2_5	LATS2	0.026466	1376.9	1904.1	0.46743	0.00038107
sgNLK_5	NLK	0.027455	550.09	266.94	-1.0404	0.00040073
sgPKN1_8	PKN1	0.027474	1116.4	661.34	-0.75451	0.00041105
sgLMTK3_5	LMTK3	0.027474	817.47	448.67	-0.86405	0.00041184
sgJAK1_8	JAK1	0.031827	1102	1547.6	0.48952	0.00048337
sgCSK_10	CSK	0.033703	75.247	149.29	0.97896	0.00051851
sgTAOK1_2	TAOK1	0.035548	1152.3	1606.7	0.47924	0.00055391
sgCDK19_6	CDK19	0.039085	1596.9	2158.5	0.43459	0.00061673
sgERBB2_9	ERBB2	0.039743	1186	727.66	-0.70405	0.00063495
sgTRRAP_5	TRRAP	0.041018	811.42	457.91	-0.82401	0.00066664
sgTNIK_7	TNIK	0.041018	321.66	511.6	0.66781	0.00067149
sgCDK5_9	CDK5	0.041767	243.37	400.68	0.71698	0.000692
sgRIPK2_1	RIPK2	0.04215	1044.2	1461.2	0.48439	0.00070666
sgTAOK1_9	TAOK1	0.043679	302.27	483.03	0.67452	0.00074091
sgNTRK1_2	NTRK1	0.046019	729.22	1053.5	0.53022	0.00079457
sgDAPK3_1	DAPK3	0.046019	405.29	623.86	0.62102	0.00079876
sgEGFR_10	EGFR	0.052995	545.35	282.04	-0.94884	0.00093028
sgEGFR_1	EGFR	0.05382	500.17	252.26	-0.98468	0.00095539
sgTEC_1	TEC	0.054718	707.04	394.98	-0.83841	0.00098212
sgERBB2_1	ERBB2	0.057141	1285.4	820.66	-0.64668	0.0010369
sgLATS2_2	LATS2	0.057765	443.23	669.81	0.5946	0.0010607
sgPDPK1_6	PDPK1	0.057765	987.2	1375	0.47762	0.001071
sgPKMYT1_7	PKMYT1	0.060038	504.27	258.62	-0.96067	0.0011323
sgERBB2_5	ERBB2	0.060038	406.67	194.06	-1.0634	0.0011368
sgROCK2_10	ROCK2	0.061588	365.99	563.49	0.62122	0.0011783
sgSTK36_4	STK36	0.069213	762.57	1082.2	0.50441	0.0013379
sgILK_4	ILK	0.073548	375.12	177.85	-1.0725	0.0014361
sgNEK8_2	NEK8	0.074831	1260.1	815.73	-0.6268	0.001476
sgNLK_4	NLK	0.077915	397.22	193.69	-1.0324	0.0015521
sgGRK1_3	GRK1	0.078972	128.92	224.96	0.79845	0.0015888
sgMARK2_5	MARK2	0.090484	681.01	393.38	-0.79021	0.0018382
sgPKN2_3	PKN2	0.093418	905.68	558.77	-0.69575	0.0019277
sgEEF2K_5	EEF2K	0.093418	410.6	206.76	-0.98632	0.0019347
sgFLT1_5	FLT1	0.094654	979.61	614.78	-0.67126	0.001979
sgMAP3K3_3	MAP3K3	0.096605	487.6	715.17	0.55165	0.0020388
sgHIPK3_5	HIPK3	0.10234	191.27	312.32	0.70452	0.0021801
sgILK_7	ILK	0.1053	878.58	544.39	-0.68953	0.002294
sgIKBKB_4	IKBKB	0.1053	1047.4	1423.5	0.44221	0.0023053
sgSTK11_9	STK11	0.1053	427.36	633.21	0.56612	0.0023054
sgPRKD3_4	PRKD3	0.1164	1159	760.73	-0.60677	0.0025715
sgHCK_10	HCK	0.12542	1390.7	944.07	-0.55835	0.0027954
sgEPHB3_1	EPHB3	0.13104	2150.7	1554.6	-0.46802	0.0029702
sgDMPK_10	DMPK	0.13104	335.55	506.21	0.59175	0.0029723
sgSTK38_4	STK38	0.13145	1076.5	703.89	-0.61221	0.0030306
sgNRBP2_2	NRBP2	0.13145	646.12	382.42	-0.75509	0.0030892
sgAKT1_6	AKT1	0.13145	435.71	638.05	0.54925	0.0031033
sgPTK7_4	PTK7	0.13145	288.18	441.63	0.61413	0.0031083
sgPLK2_3	PLK2	0.13145	688.83	413.74	-0.73402	0.0031112
sgRPS6KA4_9	RPS6KA4	0.13299	439.53	236.49	-0.89141	0.0031739
sgFGFR2_8	FGFR2	0.13374	344.33	172.14	-0.99607	0.0032182
sgC9orf96_10	C9orf96	0.14205	1138.4	756.68	-0.58864	0.0034462
sgSMG1_10	SMG1	0.14524	1034.9	678.08	-0.60921	0.0035522
sgTNIK_1	TNIK	0.14991	356.49	530.15	0.57122	0.0036961
sgMASTL_10	MASTL	0.16196	320.54	480.79	0.58343	0.0040251
sgTLK2_3	TLK2	0.16513	1130.3	757.86	-0.57611	0.0041363
sgNUAK2_7	NUAK2	0.16517	862.81	552.62	-0.64182	0.0041699
sgARAF_4	ARAF	0.16822	184.94	295.29	0.67217	0.0042802
sgGUCY2D_4	GUCY2D	0.17193	636.33	887.51	0.47934	0.0044086
sgDAPK3_10	DAPK3	0.17248	2420.4	3038.6	0.32804	0.0044566
sgICK_5	ICK	0.17924	1258.2	863.13	-0.54316	0.0046666
sgSRPK1_6	SRPK1	0.18541	295.23	146.72	-1.0039	0.0048638
sgCSF1R_3	CSF1R	0.18583	1298.3	897.34	-0.53244	0.0049314
sgSTK25_1	STK25	0.18583	603.08	841.88	0.48058	0.0050107
sgDYRK1B_6	DYRK1B	0.18583	1378.4	961.73	-0.51886	0.0050195
sgSCYL2_9	SCYL2	0.18583	143.83	235.57	0.70787	0.0050215
sgTAF1L_10	TAF1L	0.1913	260.12	395.54	0.60276	0.0052069
sgMARK2_6	MARK2	0.193	487.45	281.74	-0.78872	0.0052912
sgCHEK1_5	CHEK1	0.19465	124.85	42.015	-1.5487	0.0053749
sgNLK_3	NLK	0.19626	357.48	190.95	-0.90117	0.0054581
sgMAP2K4_1	MAP2K4	0.20085	420.42	605.38	0.52497	0.0056254
sgPTK6_5	PTK6	0.20182	457.08	261.73	-0.802	0.0056924
sgFYN_10	FYN	0.20343	224.17	345.34	0.62115	0.005778
sgVRK3_8	VRK3	0.20742	489	692.39	0.50089	0.0059322
sgFLT1_3	FLT1	0.21038	894.88	1199.4	0.42218	0.0060583
sgBRD4_1	BRD4	0.21335	502.21	708.24	0.49511	0.0061858
sgMYLK3_6	MYLK3	0.21366	250.44	379.7	0.59844	0.0062369
sgKDR_3	KDR	0.22798	330.34	484.4	0.55086	0.0067307
sgTRIM24_4	TRIM24	0.22798	1386.2	982.32	-0.49644	0.006745
sgC9orf96_4	C9orf96	0.23227	639.32	400.32	-0.67404	0.0069176
sgPRKDC_5	PRKDC	0.23574	159.1	64.947	-1.2796	0.0070675
sgTGFBR2_8	TGFBR2	0.23865	166.15	262.84	0.65847	0.0072018
sgCDK11A_5	CDK11A	0.24404	1670.2	1217.8	-0.45537	0.0074689
sgCSNK1G3_2	CSNK1G3	0.24404	578.31	799.58	0.46672	0.007478
sgMAP3K15_1	MAP3K15	0.24404	1205.2	842.59	-0.51585	0.0075088
sgNRBP1_2	NRBP1	0.25534	362.28	522.89	0.52817	0.0079068
sgERBB2_3	ERBB2	0.27606	724.21	471.37	-0.61848	0.0086032
sgEIF2AK2_8	EIF2AK2	0.27819	603.47	826.74	0.45349	0.0087249
sgEPHB6_10	EPHB6	0.27819	238.84	358.84	0.58526	0.0087792
sgULK1_1	ULK1	0.28035	722.21	973.21	0.42982	0.0089697
sgERBB2_7	ERBB2	0.28035	1030.7	711.84	-0.53333	0.0089932
sgSGK494_10	SGK494	0.28035	677.45	437.17	-0.63076	0.0090131
sgNEK5_4	NEK5	0.2806	1053.6	1376.8	0.38568	0.0090765
sgEPHB6_6	EPHB6	0.28546	200.87	307.02	0.60959	0.0092903
sgDYRK1A_4	DYRK1A	0.28816	493.22	686.21	0.47561	0.0094348
sgCDK13_3	CDK13	0.29492	1441.8	1045.9	-0.46271	0.0097143
sgTRIM24_3	TRIM24	0.298	272.6	143.57	-0.92029	0.0098745
sgYES1_9	YES1	0.30023	749.45	496.23	-0.59383	0.010129
sgTNIK_3	TNIK	0.30023	537.76	740.27	0.46037	0.010156
sgPTK7_2	PTK7	0.30023	178.79	275.83	0.62269	0.010192
sgTYRO3_5	TYRO3	0.30023	256.85	380.27	0.56425	0.010235
sgMAPK3_5	MAPK3	0.30023	1256.7	898.59	-0.48339	0.010276
sgBMP2K_3	BMP2K	0.30023	727.36	974.93	0.42214	0.010311
sgTLK2_4	TLK2	0.30023	635.94	409.9	-0.63238	0.010363
sgCDK12_2	CDK12	0.30101	1541.3	1131.2	-0.44595	0.010449
sgROR1_2	ROR1	0.30202	602.54	819.94	0.44383	0.010574
sgCAMK2A_9	CAMK2A	0.30202	1330.2	1700.4	0.35404	0.010656
sgRIPK4_4	RIPK4	0.30202	265	390.31	0.5569	0.010663
sgCDK13_9	CDK13	0.31761	1446.6	1057.8	-0.45124	0.011276
sgCHEK2_1	CHEK2	0.32036	322.16	463.55	0.52359	0.011437
sgCDK9_2	CDK9	0.32324	234.47	348.59	0.57009	0.011638
sgNEK9_2	NEK9	0.32324	782.08	526.5	-0.57	0.011667
sgCSNK2A2_3	CSNK2A2	0.32718	291.65	160.04	-0.86177	0.011874
sgMAP3K6_2	MAP3K6	0.35202	549.62	748.39	0.44466	0.012912
sgEPHA7_5	EPHA7	0.35202	631.48	849.43	0.42718	0.013012
sgADCK5_10	ADCK5	0.35202	659.01	883.28	0.42203	0.013019
sgTAOK1_8	TAOK1	0.35202	628.83	846.06	0.42752	0.013053
sgPRKCH_3	PRKCH	0.35364	419.66	585.05	0.47836	0.013183
sgMYLK3_3	MYLK3	0.35461	1010.6	1308.8	0.37271	0.013289
sgLCK_7	LCK	0.35504	710.93	946.02	0.41167	0.013375
sgCAMKK2_2	CAMKK2	0.35971	252.87	370.21	0.54817	0.013622
sgGAK_2	GAK	0.35974	856.33	1121.8	0.38916	0.013729
sgPLK1_3	PLK1	0.35974	750.3	507.58	-0.56291	0.013782
sgBCKDK_4	BCKDK	0.35974	1191	859.83	-0.46964	0.013836
sgTYK2_4	TYK2	0.3716	1632.6	1225.1	-0.41395	0.014399
sgAMHR2_7	AMHR2	0.3716	699.13	469.25	-0.5742	0.014439
sgKIT_7	KIT	0.37343	843.31	582.89	-0.53206	0.014583
sgEIF2AK3_2	EIF2AK3	0.37375	1256.2	915.91	-0.45541	0.014693
sgGRK5_10	GRK5	0.37375	509.33	694.59	0.4468	0.014744
sgCSK_2	CSK	0.37637	612.52	821.82	0.42348	0.014921
sgAURKA_1	AURKA	0.37917	325.73	462.58	0.5047	0.015107
sgEGFR_7	EGFR	0.38473	520.88	334.04	-0.63938	0.015404
sgTNIK_4	TNIK	0.39	776.65	1020.3	0.39327	0.015692
sgPHKG1_2	PHKG1	0.39149	238.95	128.43	-0.89053	0.01583
sgNRK_2	NRK	0.40776	475.38	649.18	0.44873	0.016568
sgCAMKV_3	CAMKV	0.41855	718.47	490.2	-0.55061	0.017089
sgRIPK3_8	RIPK3	0.42708	899.17	634.79	-0.50165	0.017552
sgSRPK2_2	SRPK2	0.42708	1039.2	747.88	-0.47408	0.017605
sgTRPM7_4	TRPM7	0.42961	69.384	117.32	0.74934	0.017795
sgPRKD3_9	PRKD3	0.44128	147.6	226.04	0.61149	0.018365
sgRPS6KB2_10	RPS6KB2	0.44386	378.59	232.03	-0.70394	0.018601
sgFASTK_9	FASTK	0.44386	794.1	553.24	-0.52063	0.018647
sgIRAK2_4	IRAK2	0.4464	270.45	387.28	0.51642	0.018842
sgSMG1_8	SMG1	0.4525	473.96	304.44	-0.63693	0.019189
sgMAP3K5_6	MAP3K5	0.45362	591.55	787.89	0.41289	0.019412
sgCSNK1A1_5	CSNK1A1	0.45362	1644.5	1253.4	-0.39156	0.019415
sgSTK16_7	STK16	0.45685	1828.3	1408.9	-0.37571	0.019643
sgSRC_1	SRC	0.45725	424.41	267.71	-0.66283	0.019751
sgMERTK_10	MERTK	0.46352	1377	1032.1	-0.41557	0.020132
sgMAPKAPK2_6	MAPKAPK2	0.46352	555.27	742.22	0.418	0.020214
sgTRIM33_9	TRIM33	0.46352	1030.8	747.7	-0.46268	0.020381
sgFER_6	FER	0.46352	382.2	527.55	0.46393	0.020388
sgMAP3K7_8	MAP3K7	0.46772	1037.1	753.52	-0.46038	0.020665
sgCDK8_7	CDK8	0.46884	604.18	407.25	-0.5679	0.020806
sgTLK2_5	TLK2	0.47428	537.6	356	-0.5933	0.021141
sgPIK3R4_2	PIK3R4	0.47994	457.25	294.76	-0.63168	0.021488
sgKALRN_5	KALRN	0.48056	807.51	1045.3	0.37202	0.021627
sgSGK2_10	SGK2	0.48056	755.28	528.05	-0.51551	0.021706
sgMAP2K7_8	MAP2K7	0.48355	678.18	889.16	0.39028	0.021936
sgRPS6KA1_7	RPS6KA1	0.4843	514.1	688.88	0.4215	0.022231
sgRIOK2_8	RIOK2	0.4843	193.73	284.73	0.55317	0.022358
sgEEF2K_1	EEF2K	0.4843	549.27	366.76	-0.58138	0.022383
sgATR_1	ATR	0.4843	697.39	483.29	-0.52817	0.022484
sgCDK6_3	CDK6	0.4843	42.665	76.25	0.82304	0.02258
sgNUAK1_10	NUAK1	0.4843	95.511	152.36	0.66813	0.022709
sgPKDCC_3	PKDCC	0.4843	1164.9	863	-0.43237	0.022749
sgBUB1_7	BUB1	0.4843	828.41	1067.9	0.36604	0.022969
sgMAPK10_5	MAPK10	0.4843	545.03	725.75	0.41248	0.023012
sgERBB3_4	ERBB3	0.4843	794.18	561.43	-0.49961	0.023018
sgTAOK1_7	TAOK1	0.4843	727.36	946.74	0.37984	0.023021
sgTSSK3_6	TSSK3	0.49221	233.01	335.04	0.52209	0.023494
sgPRKAA1_3	PRKAA1	0.49245	214.69	311.2	0.53352	0.023656
sgBMPR2_8	BMPR2	0.49245	169.59	252.05	0.56886	0.02376
sgERBB2_8	ERBB2	0.49245	724.36	506.81	-0.51441	0.023797
sgMAP3K6_5	MAP3K6	0.49362	377.1	517.33	0.45512	0.02396
sgMAP2K6_5	MAP2K6	0.49362	193.49	283.31	0.54774	0.024048
sgSTK4_2	STK4	0.50112	955.62	1216.4	0.34782	0.024534
sgTEC_6	TEC	0.50112	430.17	582.52	0.43654	0.024707
sgYES1_1	YES1	0.50112	98.257	155.35	0.65555	0.02471
sgAURKB_9	AURKB	0.50513	426.74	577.96	0.43674	0.025008
sgMAP2K7_10	MAP2K7	0.50795	564.15	746.06	0.40259	0.025366
sgCDK7_1	CDK7	0.50795	204.17	296.25	0.53484	0.025613
sgNEK11_9	NEK11	0.50795	232.29	332.62	0.51607	0.025618
sgMELK_8	MELK	0.50795	80.007	129.55	0.68846	0.025694
sgTTN_7	TTN	0.50795	383.45	523.52	0.44821	0.025741
sgPRKCQ_9	PRKCQ	0.50795	453.33	296.65	-0.61013	0.025748
sgLYN_8	LYN	0.50861	694.77	903.27	0.37814	0.025882
sgPKMYT1_1	PKMYT1	0.50978	393.9	536.03	0.44352	0.026249
sgPRKCB_2	PRKCB	0.50978	685.19	891.2	0.37875	0.026284
sgMYLK2_4	MYLK2	0.50978	543.6	367.26	-0.56445	0.026287
sgCSNK1G3_7	CSNK1G3	0.50978	193.85	282.37	0.54033	0.026344
sgSTK40_6	STK40	0.51614	407.29	552.12	0.438	0.026784
sgEIF2AK3_6	EIF2AK3	0.51614	989.34	726.56	-0.44486	0.026876
sgTLK2_6	TLK2	0.51709	328.02	202.91	-0.69026	0.027027
sgCSNK1G2_7	CSNK1G2	0.52091	515.81	684.81	0.40817	0.027394
sgPLK4_9	PLK4	0.52091	782.52	559.15	-0.48417	0.027568
sgCSNK1G1_7	CSNK1G1	0.52091	214.72	308.69	0.52168	0.027598
sgMAP4K1_3	MAP4K1	0.52091	654.1	851.97	0.38078	0.02767
sgDCLK2_9	DCLK2	0.52091	1020.7	1287.6	0.3348	0.027741
sgCDKL1_5	CDKL1	0.53378	576.01	756.59	0.39284	0.028612
sgPAK1_8	PAK1	0.53378	455.85	301.53	-0.59462	0.028658
sgEPHA8_9	EPHA8	0.53378	801.79	1026.9	0.35655	0.02896
sgCDK13_2	CDK13	0.53378	1238.4	936.83	-0.40227	0.029029
sgROCK2_7	ROCK2	0.53378	482.29	642.14	0.41224	0.029068
sgMAST2_4	MAST2	0.53378	617.03	805.4	0.38382	0.029256
sgMAPK15_6	MAPK15	0.53378	781.83	1002.7	0.35854	0.029268
sgSTK40_10	STK40	0.53378	616.08	804.25	0.38396	0.029268
sgTSSK3_3	TSSK3	0.54307	604.28	789.31	0.38482	0.029885
sgCDK1_4	CDK1	0.5445	254.02	150.53	-0.75099	0.030071
sgRIPK3_4	RIPK3	0.56398	791.38	571.5	-0.46891	0.031355
sgJAK3_4	JAK3	0.56398	266.01	371.81	0.48154	0.031519
sgERBB3_6	ERBB3	0.56398	185.27	102.12	-0.85306	0.031554
sgCDK3_3	CDK3	0.56398	734.94	526.03	-0.4817	0.031592
sgSTK24_4	STK24	0.56473	139.79	208.7	0.57476	0.031745
sgCAMK1D_8	CAMK1D	0.56658	588.95	768.47	0.38327	0.032064
sgTXK_8	TXK	0.56658	282.9	392.74	0.47187	0.032126
sgMAPK7_10	MAPK7	0.56658	92.082	144.23	0.64175	0.032287
sgRPS6KB2_5	RPS6KB2	0.56658	1658	1297.8	-0.35313	0.032296
sgSTK17A_7	STK17A	0.56925	732.78	940.1	0.35901	0.032561
sgSTK24_1	STK24	0.57347	228.92	323.69	0.49795	0.033252
sgTNK2_8	TNK2	0.57347	360.73	489.05	0.43804	0.033312
sgSGK196_10	SGK196	0.57347	639.49	827.86	0.37195	0.033315
sgMAST3_10	MAST3	0.57347	1832.5	2215.5	0.27368	0.033399
sgSTK4_7	STK4	0.57347	602.63	421.71	-0.51397	0.033406
sgPDIK1L_2	PDIK1L	0.57347	744.68	953.16	0.35568	0.033481
sgGSK3B_6	GSK3B	0.58005	817.71	596.3	-0.45491	0.033979
sgCDK1_6	CDK1	0.5801	606.48	425.5	-0.5103	0.034096
sgPDGFRB_6	PDGFRB	0.58555	186.16	268.17	0.52424	0.034532
sgSTK25_8	STK25	0.59183	1340	1647.2	0.29755	0.03502
sgSTK10_2	STK10	0.59584	803.7	1020.9	0.34469	0.035374
sgLRRK2_9	LRRK2	0.59674	238.82	335.03	0.48665	0.035619
sgFGFR1_8	FGFR1	0.59674	467.3	617.94	0.40235	0.035663
sgCHEK1_3	CHEK1	0.59882	223.3	131.44	-0.76009	0.035906
sgADCK4_3	ADCK4	0.59992	1569.4	1909.2	0.28258	0.036098
sgAKT2_7	AKT2	0.59992	708.84	907.51	0.35602	0.036208
sgZAP70_7	ZAP70	0.6037	381.49	250.62	-0.60416	0.036555
sgADCK4_6	ADCK4	0.60952	416.06	277.72	-0.58145	0.037028
sgNEK9_4	NEK9	0.611	1011.4	760.37	-0.41111	0.037238
sgMYLK3_2	MYLK3	0.62132	331.34	449.54	0.439	0.03799
sgBRAF_7	BRAF	0.62369	1069.3	810.06	-0.40015	0.038258
sgSRPK3_3	SRPK3	0.62766	395.05	262.55	-0.58761	0.03865
sgRIOK3_5	RIOK3	0.62766	603.81	427.82	-0.49612	0.03877
sgCLK3_2	CLK3	0.62766	782.69	573.26	-0.44858	0.038873
sgERBB3_9	ERBB3	0.62854	356.27	479.66	0.42803	0.039051
sgHIPK4_9	HIPK4	0.62888	795.52	584.15	-0.4449	0.03921
sgACVR1C_1	ACVR1C	0.62888	734.05	533.92	-0.4585	0.039321
sgWNK1_9	WNK1	0.63025	775.4	982.6	0.34129	0.03973
sgPRKDC_8	PRKDC	0.63025	633.84	452.98	-0.48378	0.039812
sgPHKG1_9	PHKG1	0.63025	2178.4	1762.8	-0.30526	0.04003
sgBCKDK_8	BCKDK	0.63025	711.92	516.79	-0.46138	0.040242
sgSRC_7	SRC	0.63025	1274.5	985.61	-0.37051	0.040266
sgMAP4K4_8	MAP4K4	0.63025	712.45	907.63	0.34888	0.040298
sgTYRO3_6	TYRO3	0.63025	358.81	235.84	-0.60334	0.040677
sgMAP2K4_8	MAP2K4	0.63025	473.16	621.12	0.3918	0.040736
sgAURKC_10	AURKC	0.63025	1600.3	1264.7	-0.33925	0.041094
sgMYLK2_3	MYLK2	0.63025	846.38	1064.6	0.33064	0.041131
sgMYLK3_10	MYLK3	0.63025	178.74	255.86	0.51505	0.04114
sgTBCK_6	TBCK	0.63025	766.02	970.09	0.34033	0.041151
sgCDC42BPA_8	CDC42BPA	0.63025	181.58	259.41	0.51223	0.041406
sgERBB2_6	ERBB2	0.63025	156.55	86.049	-0.85593	0.041488
sgROR2_10	ROR2	0.63025	284.43	389.29	0.45141	0.041521
sgMAP4K4_3	MAP4K4	0.63025	1067.6	812.87	-0.39279	0.041566
sgMAPK6_9	MAPK6	0.63025	216.23	303.52	0.48732	0.041672
sgBMPR1B_5	BMPR1B	0.63025	253.18	350.12	0.4661	0.041716
sgMAPK7_3	MAPK7	0.63025	746.6	546.67	-0.44896	0.041802
sgCDK18_7	CDK18	0.63025	192.98	273.82	0.50261	0.041893
sgBMX_9	BMX	0.63552	742.93	941.63	0.34153	0.042387
sgDYRK4_3	DYRK4	0.63552	1094.4	837.13	-0.38617	0.042959
sgTSSK3_9	TSSK3	0.63552	552.75	715.18	0.37108	0.042979
sgPRKDC_3	PRKDC	0.63552	240.24	147.21	-0.70282	0.042994
sgCDK9_5	CDK9	0.63552	1045	795.66	-0.39278	0.043001
sgMAPK7_1	MAPK7	0.63552	1449.1	1759.8	0.2801	0.0431
sgCDK15_5	CDK15	0.63552	231.46	322.16	0.47525	0.04312
sgTBK1_4	TBK1	0.63835	542.77	382.7	-0.50303	0.043475
sgWNK2_3	WNK2	0.63835	434.9	572.81	0.39659	0.043564
sgNRBP2_6	NRBP2	0.64103	417.56	551.57	0.40073	0.043874
sgCDK14_8	CDK14	0.64263	500.11	651.17	0.38013	0.044109
sgSTK25_5	STK25	0.64381	241.74	148.94	-0.69503	0.044388
sgALPK1_10	ALPK1	0.64381	344.51	461.98	0.4222	0.044541
sgTAOK1_1	TAOK1	0.64381	429.13	565.05	0.39615	0.044761
sgMAP3K5_4	MAP3K5	0.64381	558.02	396.13	-0.49329	0.045028
sgBUB1B_6	BUB1B	0.64381	465.35	322.04	-0.52972	0.045039
sgMAPK4_9	MAPK4	0.64381	364.7	486.4	0.41444	0.045107
sgKSR1_6	KSR1	0.64381	311.43	420.93	0.43349	0.045117
sgPAK3_9	PAK3	0.64381	146.04	212.15	0.53564	0.045333
sgMAP3K7_6	MAP3K7	0.64381	636.52	813.12	0.35277	0.045334
sgTEX14_3	TEX14	0.64615	129.72	68.717	-0.90695	0.045721
sgLCK_8	LCK	0.64615	622.71	796.39	0.35441	0.045753
sgMAP3K1_7	MAP3K1	0.64794	833.39	1044.4	0.32531	0.046007
sgSBK2_5	SBK2	0.64893	1240	1515.7	0.28937	0.046206
sgMAPK3_6	MAPK3	0.64995	796.98	592.64	-0.42677	0.046487
sgCDK6_2	CDK6	0.64995	461.81	320.24	-0.52677	0.046586
sgMINK1_5	MINK1	0.64995	820.91	1029.2	0.32586	0.046663
sgGRK7_5	GRK7	0.65204	1220.4	1492	0.28971	0.047059
sgPKMYT1_10	PKMYT1	0.65204	235.49	325.56	0.46558	0.04707
sgPSKH1_8	PSKH1	0.65206	649.33	471.93	-0.45955	0.047268
sgRPS6KA4_6	RPS6KA4	0.65206	1234.7	961.3	-0.3608	0.047341
sgEGFR_9	EGFR	0.65206	268.93	367.03	0.44727	0.047742
sgPHKG1_8	PHKG1	0.65206	1301.4	1018.8	-0.35293	0.04788
sgCAMK2D_9	CAMK2D	0.65206	61.719	98.763	0.6696	0.048004
sgCLK3_5	CLK3	0.65206	1579.2	1257.4	-0.32851	0.048097
sgRPS6KA1_3	RPS6KA1	0.65206	935.86	1161.9	0.31178	0.048128
sgPRKDC_1	PRKDC	0.65206	746.9	552.81	-0.43344	0.048221
sgDAPK2_5	DAPK2	0.65206	567.07	728.3	0.36045	0.048285
sgGUCY2D_5	GUCY2D	0.65206	618.47	447.61	-0.46556	0.048358
sgSRC_3	SRC	0.6577	787.93	587.39	-0.42313	0.04895
sgMAPKAPK2_2	MAPKAPK2	0.6577	220.61	306.07	0.47053	0.049118
sgTYRO3_3	TYRO3	0.6577	1449.2	1147	-0.33713	0.049165
sgPAK4_5	PAK4	0.66009	280.66	380.8	0.43888	0.04953
sgIKBKB_7	IKBKB	0.66009	526.46	678.96	0.36639	0.049604
sgLRRK2_8	LRRK2	0.66273	866.88	1079.8	0.31656	0.049934
sgRPS6KC1_10	RPS6KC1	0.66434	241.71	332.05	0.45654	0.050295
sgCDK14_2	CDK14	0.66434	209.88	292.12	0.47505	0.050317
sgBMPR1B_3	BMPR1B	0.66674	1603.6	1925.1	0.2635	0.050631
sgSTK32C_10	STK32C	0.66831	201.1	280.8	0.47958	0.050998
sgAKT1_2	AKT1	0.66831	596.26	761.04	0.35151	0.051013
sgSMG1_9	SMG1	0.67292	350.36	235.27	-0.57251	0.051612
sgEPHA7_8	EPHA7	0.67292	797.81	997.7	0.3222	0.05163
sgTESK2_7	TESK2	0.67383	385.92	508.58	0.39728	0.051833
sgVRK3_10	VRK3	0.6764	476.96	618.02	0.3731	0.052326
sgCSNK1D_4	CSNK1D	0.6764	1231.7	964.62	-0.3523	0.052329
sgSTK35_1	STK35	0.6764	1227.8	961.47	-0.35247	0.052468
sgPRKDC_10	PRKDC	0.6764	630.72	460.81	-0.45199	0.052673
sgABL2_2	ABL2	0.6764	463.11	325.07	-0.50931	0.052763
sgSRC_2	SRC	0.6764	910.17	692.9	-0.393	0.05289
sgAKT3_10	AKT3	0.6764	597.02	433.47	-0.46095	0.052965
sgSCYL1_10	SCYL1	0.67741	1670.2	1343.2	-0.31408	0.053177
sgPDIK1L_7	PDIK1L	0.68306	879.99	1091.6	0.31058	0.053755
sgHIPK1_9	HIPK1	0.6847	611.35	776.71	0.34488	0.054142
sgCDK1_3	CDK1	0.6847	411.05	284.35	-0.53012	0.054155
sgHIPK3_8	HIPK3	0.68597	203.55	282.7	0.47195	0.054514
sgCSNK1A1L_10	CSNK1A1L	0.68597	823.56	1025.3	0.31575	0.054526
sgCAMK2G_3	CAMK2G	0.68842	724.5	539.8	-0.42388	0.055007
sgGRK5_5	GRK5	0.68842	1426.2	1134.7	-0.32957	0.055115
sgBTK_8	BTK	0.68842	251.35	342.21	0.44365	0.055128
sgEPHA2_9	EPHA2	0.68878	416.21	543.32	0.38369	0.055405
sgTGFBR2_7	TGFBR2	0.68878	374.98	256.46	-0.54626	0.055462
sgMKNK1_4	MKNK1	0.68878	458.96	594.58	0.37281	0.055564
sgLATS2_9	LATS2	0.69194	153.55	218.82	0.50819	0.055955
sgBRD3_5	BRD3	0.69627	508.83	364.01	-0.48208	0.056443
sgPDK2_8	PDK2	0.70277	533.2	384.16	-0.47191	0.057109
sgTNNI3K_1	TNNI3K	0.70569	827.79	1027.8	0.31188	0.057485
sgTAOK3_7	TAOK3	0.70992	712.01	892.38	0.32536	0.05797
sgADRBK1_7	ADRBK1	0.71006	630.86	464.75	-0.44005	0.058225
sgPRKACG_5	PRKACG	0.71006	651.08	481.44	-0.43472	0.058261
sgEIF2AK4_4	EIF2AK4	0.71397	592.69	433.78	-0.44944	0.05882
sgPRKAA1_6	PRKAA1	0.71397	356.2	469.06	0.39612	0.059068
sgIRAK2_10	IRAK2	0.71397	443.16	573.79	0.37194	0.059079
sgTTN_5	TTN	0.71397	480.88	618.82	0.36317	0.059146
sgGSK3A_1	GSK3A	0.71487	779.48	588.92	-0.40384	0.059483
sgSBK1_1	SBK1	0.71487	1353.5	1077.1	-0.3293	0.059518
sgLCK_10	LCK	0.71487	291.49	389.98	0.41871	0.059646
sgMUSK_3	MUSK	0.71487	98.381	146.27	0.56746	0.059784
sgCDK10_2	CDK10	0.7243	727	546.07	-0.41222	0.060748
sgMOS_2	MOS	0.7243	589.47	746.53	0.34027	0.060887
sgMAPK10_6	MAPK10	0.7243	681.16	508.21	-0.42186	0.061084
sgNPR1_4	NPR1	0.7243	1085.4	848.74	-0.35444	0.061144
sgCSNK1G3_6	CSNK1G3	0.725	69.07	106.79	0.62134	0.061429
sgKSR2_2	KSR2	0.725	400.34	279.45	-0.51708	0.061489
sgWNK3_4	WNK3	0.72622	656.09	487.86	-0.42665	0.061736
sgPDK3_3	PDK3	0.72707	865.78	1068.3	0.30295	0.061994
sgCSNK1A1_8	CSNK1A1	0.72707	288.37	191.51	-0.588	0.062095
sgACVR1_2	ACVR1	0.72918	335.33	442.26	0.39826	0.062594
sgITK_10	ITK	0.72918	103.45	152.41	0.55455	0.062665
sgCDK20_6	CDK20	0.72918	462.36	594.82	0.36274	0.062813
sgEIF2AK3_10	EIF2AK3	0.72918	953.31	737.9	-0.36908	0.06285
sgEPHB3_3	EPHB3	0.72979	466.15	599.22	0.3616	0.063047
sgALPK1_9	ALPK1	0.73326	882.92	1086.8	0.29947	0.063683
sgNUAK2_3	NUAK2	0.73326	251.53	339.4	0.4308	0.063731
sgWNK2_5	WNK2	0.73326	171.85	240.06	0.4798	0.063781
sgRIPK1_8	RIPK1	0.73529	493.23	355.58	-0.47097	0.064102
sgMAP3K13_3	MAP3K13	0.74034	775.09	961.17	0.31008	0.064688
sgCDK13_5	CDK13	0.74398	785.76	598.58	-0.39196	0.065593
sgMYLK3_8	MYLK3	0.74398	568.09	718.51	0.33837	0.065734
sgWNK3_8	WNK3	0.74398	236.18	319.81	0.4357	0.06579
sgTEK_1	TEK	0.74398	483.28	348.35	-0.47115	0.065807
sgNEK8_8	NEK8	0.74398	451.48	322.59	-0.48366	0.065859
sgFGFR3_1	FGFR3	0.74398	1151.6	1393.5	0.2748	0.065965
sgBRD4_7	BRD4	0.74398	458.27	588.37	0.35982	0.066033
sgERBB3_5	ERBB3	0.74641	612.31	454.5	-0.42915	0.066397
sgMINK1_9	MINK1	0.74816	540.59	685.57	0.34221	0.066699
sgMAPK6_1	MAPK6	0.74855	244.92	330.25	0.42971	0.066882
sgSTK4_4	STK4	0.75685	72.211	110.13	0.60215	0.067789
sgCDKL1_10	CDKL1	0.75685	109.62	159.48	0.53677	0.068038
sgSRC_8	SRC	0.75685	212.53	289.76	0.4454	0.068318
sgTSSK4_6	TSSK4	0.75685	959.52	747.59	-0.35964	0.06842
sgDAPK2_10	DAPK2	0.75685	623.15	781.52	0.32623	0.068652
sgSBK1_9	SBK1	0.75685	334.68	439.09	0.39073	0.068652
sgMARK2_3	MARK2	0.75685	365.55	254.79	-0.51901	0.068669
sgAURKA_4	AURKA	0.76017	665.95	500.76	-0.41058	0.069343
sgSIK2_10	SIK2	0.76017	1164.9	924.15	-0.33363	0.069387
sgMASTL_1	MASTL	0.76017	1279.4	1023	-0.32239	0.069419
sgMAPK9_6	MAPK9	0.7604	445.54	571.56	0.35862	0.069605
sgMAPK1_4	MAPK1	0.7604	922.16	716.83	-0.36294	0.069772
sgNEK6_1	NEK6	0.7604	302.7	399.9	0.40062	0.069891
sgFLT4_1	FLT4	0.76055	419.59	298.73	-0.48873	0.070055
sgROS1_1	ROS1	0.76446	327.07	429.13	0.39077	0.07073
sgWEE1_5	WEE1	0.76446	1067	841.25	-0.34262	0.070745
sgPAK1_5	PAK1	0.76474	1216.9	970.55	-0.32602	0.071172
sgMAPK14_1	MAPK14	0.76474	1042.1	1263.9	0.2782	0.071195
sgFRK_2	FRK	0.76554	1074.7	848.36	-0.34081	0.07142
sgTRIB3_6	TRIB3	0.76829	281.1	372.99	0.40678	0.071829
sgOXSR1_5	OXSR1	0.7721	182.66	251.51	0.45927	0.072337
sgMAP3K12_9	MAP3K12	0.77523	920.44	717.54	-0.35883	0.072783
sgAKT1_5	AKT1	0.77587	508.17	644.08	0.34131	0.073186
sgERBB2_2	ERBB2	0.77587	363.89	255.38	-0.50922	0.073568
sgFGR_7	FGR	0.77587	968.7	1178	0.28196	0.073751
sgSRPK3_6	SRPK3	0.77587	217.98	295.01	0.43485	0.073814
sgHIPK3_1	HIPK3	0.77587	560.77	705.62	0.33095	0.07386
sgSTK40_8	STK40	0.77587	248.5	332.52	0.41872	0.073938
sgMYO3A_9	MYO3A	0.77587	292.9	386.64	0.39939	0.073969
sgNPR2_2	NPR2	0.77587	756.83	933.86	0.30287	0.074124
sgMAST2_5	MAST2	0.77587	264.06	351.46	0.41115	0.07422
sgRPS6KB1_5	RPS6KB1	0.77688	159.44	221.88	0.47425	0.07447
sgMAP3K5_9	MAP3K5	0.77831	758.57	935.38	0.30192	0.074919
sgCDK10_8	CDK10	0.77831	1167.9	931.42	-0.32606	0.074964
sgCSF1R_7	CSF1R	0.77831	478.52	348.83	-0.45491	0.075068
sgEPHB1_7	EPHB1	0.77834	591.84	442.38	-0.41909	0.075276
sgMAPK8_5	MAPK8	0.77834	407.16	290.9	-0.48367	0.075378
sgTXK_9	TXK	0.78033	566.35	711.22	0.32808	0.075753
sgMAP3K3_7	MAP3K3	0.78033	510.24	645.25	0.33809	0.075884
sgMAP2K1_7	MAP2K1	0.78033	2040.5	1696.9	-0.26583	0.076033
sgJAK2_9	JAK2	0.78207	247.68	164.62	-0.58643	0.076631
sgPINK1_2	PINK1	0.78207	972.2	764.46	-0.34642	0.076641
sgABL1_8	ABL1	0.78207	752.08	577.44	-0.38063	0.076851
sgKIAA1804_9	KIAA1804	0.78207	990.93	1200.9	0.27705	0.077244
sgNUAK1_2	NUAK1	0.78207	754.35	579.7	-0.37937	0.07742
sgPINK1_7	PINK1	0.78207	289.9	197.91	-0.54838	0.077489
sgPEAK1_7	PEAK1	0.78207	341.12	443.66	0.37817	0.077523
sgSNRK_4	SNRK	0.78207	566.19	710.06	0.32613	0.077738
sgPAK7_6	PAK7	0.78207	1150.9	918.97	-0.32435	0.077744
sgPAK1_3	PAK1	0.78207	81.34	41.77	-0.94501	0.077678
sgWEE1_7	WEE1	0.78723	315.39	218.43	-0.52796	0.07855
sgSTK38_1	STK38	0.78723	765.4	941.09	0.29777	0.078568
sgGRK5_4	GRK5	0.78774	469.79	343.39	-0.45106	0.078989
sgMARK2_4	MARK2	0.78774	393.49	281.31	-0.48273	0.07918
sgCDKL5_1	CDKL5	0.78774	218.53	294.19	0.42726	0.079577
sgSTK32A_4	STK32A	0.78774	427.94	309.44	-0.46647	0.079602
sgPIK3R4_4	PIK3R4	0.78774	484.81	355.98	-0.44455	0.07962
sgNRBP1_3	NRBP1	0.78774	515.19	649.37	0.33338	0.079622
sgCAMK1_6	CAMK1	0.78774	1569.6	1285.5	-0.2879	0.079706
sgAURKB_3	AURKB	0.78941	859.69	670.7	-0.35768	0.080145
sgMAP4K2_1	MAP4K2	0.78941	905.65	710.11	-0.35048	0.08045
sgPRKCZ_10	PRKCZ	0.78941	230.1	308.17	0.41989	0.080491
sgMAP3K4_2	MAP3K4	0.78941	912.87	1109.4	0.28106	0.080498
sgSCYL2_6	SCYL2	0.78985	682.76	521.21	-0.38886	0.080699
sgCSNK1G1_3	CSNK1G1	0.79151	1178.7	945.61	-0.31763	0.081024
sgACVR1B_4	ACVR1B	0.79172	155.93	95.784	-0.6973	0.081202
sgTRIB3_5	TRIB3	0.79469	304.76	398.56	0.386	0.081663
sgPLK4_8	PLK4	0.79669	569.08	426.76	-0.41437	0.082026
sgCLK2_6	CLK2	0.79798	1456.8	1724.5	0.24322	0.082489
sgAURKB_1	AURKB	0.79798	402.3	289.68	-0.47243	0.082496
sgRPS6KB2_7	RPS6KB2	0.79798	451.88	330.25	-0.4512	0.082777
sgNEK6_9	NEK6	0.79798	922.53	726.18	-0.34484	0.082996
sgGAK_5	GAK	0.79798	207.02	279.15	0.42947	0.0832
sgTAF1_9	TAF1	0.79798	1153.1	1381.1	0.2601	0.083289
sgTRPM6_3	TRPM6	0.79798	479.16	605.45	0.33687	0.08329
sgRPS6KA5_5	RPS6KA5	0.79798	245.9	326.67	0.40833	0.083612
sgPKN2_5	PKN2	0.79798	381.22	489.41	0.35957	0.083782
sgZAP70_6	ZAP70	0.79798	894.8	1086.6	0.27995	0.083825
sgLATS1_7	LATS1	0.79798	171.46	234.96	0.45227	0.08389
sgPRKAA2_6	PRKAA2	0.80062	439.49	558.2	0.34426	0.084519
sgPDK1_9	PDK1	0.80062	783.11	958.05	0.29054	0.084586
sgRPS6KL1_10	RPS6KL1	0.80062	300.37	392.24	0.38388	0.085075
sgBLK_1	BLK	0.80062	1022.7	813.75	-0.32936	0.085251
sgEPHA2_4	EPHA2	0.80062	1093.6	1312.2	0.26268	0.085278
sgAATK_4	AATK	0.80062	876.19	687.93	-0.34852	0.085279
sgPLK3_8	PLK3	0.80062	267.27	352.18	0.39669	0.085376
sgMAP4K4_7	MAP4K4	0.80062	830.81	1012.2	0.28454	0.085761
sgMAPK4_1	MAPK4	0.80062	1985.5	1659	-0.25905	0.085863
sgCSNK1G2_9	CSNK1G2	0.80062	541.41	677.34	0.32262	0.085903
sgRPS6KB1_9	RPS6KB1	0.80062	294.07	384.4	0.38534	0.085904
sgKIT_2	KIT	0.80116	432.69	549.53	0.34416	0.086214
sgGSG2_4	GSG2	0.80116	2010.6	1681.7	-0.25753	0.086279
sgSGK223_4	SGK223	0.80182	767.45	595.97	-0.36431	0.086556
sgALPK2_2	ALPK2	0.80182	158.97	218.82	0.45853	0.086698
sgRPS6KA3_5	RPS6KA3	0.80182	634.76	785.57	0.30709	0.086824
sgINSRR_6	INSRR	0.80233	429.62	545.6	0.34408	0.087038
sgSTK19_4	STK19	0.80574	374.44	268.83	-0.47653	0.087567
sgMST1R_9	MST1R	0.80849	563.8	702.52	0.31686	0.08806
sgNEK10_4	NEK10	0.80849	1067.3	1280.3	0.26236	0.088185
sgBRD2_4	BRD2	0.81007	442.78	324.98	-0.44506	0.088517
sgFLT1_6	FLT1	0.8109	131.73	79.23	-0.72629	0.088768
sgMAP3K14_4	MAP3K14	0.82345	436.82	552.89	0.33927	0.090338
sgPRKG1_9	PRKG1	0.82345	402.05	511.78	0.34737	0.090564
sgMAPK6_3	MAPK6	0.82345	332.89	429.58	0.36692	0.090628
sgGUCY2D_3	GUCY2D	0.83374	648.17	497.66	-0.38055	0.091948
sgCAMK1G_6	CAMK1G	0.83374	645.77	795.57	0.30057	0.092664
sgMAPK8_2	MAPK8	0.83374	591.84	450.63	-0.39248	0.092851
sgSTK4_8	STK4	0.83374	707.39	548.24	-0.36713	0.092904
sgPRKDC_4	PRKDC	0.83374	1193.1	966.77	-0.30321	0.092927
sgSGK494_1	SGK494	0.83374	1284.6	1046.7	-0.29523	0.092937
sgTRIB3_2	TRIB3	0.83374	130.83	182.41	0.47639	0.093037
sgANKK1_6	ANKK1	0.83374	599.71	457.35	-0.39023	0.093076
sgMAP2K3_7	MAP2K3	0.83624	761.87	594.88	-0.35642	0.09352
sgLATS1_4	LATS1	0.8368	330.04	425.23	0.36463	0.093853
sgNEK8_10	NEK8	0.8368	982.56	784.6	-0.32422	0.093913
sgMAP3K8_5	MAP3K8	0.84493	502.51	628.21	0.32151	0.094992
sgPRKD2_2	PRKD2	0.84538	611.84	755.06	0.30299	0.095531
sgCAMK1G_7	CAMK1G	0.84538	929.72	1119.4	0.26765	0.095652
sgCAMK2A_8	CAMK2A	0.84538	260.72	341.61	0.38852	0.095669
sgNEK9_10	NEK9	0.84538	399.07	291.62	-0.45121	0.0958
sgPLK1_1	PLK1	0.84538	187.28	122.42	-0.60933	0.095877
sgSTYK1_5	STYK1	0.8471	396.67	289.84	-0.45133	0.096385
sgNTRK3_10	NTRK3	0.8471	548.31	680.91	0.31194	0.096693
sgCDKL3_1	CDKL3	0.8471	597.09	737.42	0.30408	0.096858
sgPSKH1_4	PSKH1	0.8471	237.03	312.64	0.39797	0.09699
sgHUNK_1	HUNK	0.8471	991.09	1188.3	0.26155	0.097129
sgTTK_3	TTK	0.8471	249.56	327.75	0.39184	0.097241
sgNEK6_3	NEK6	0.84727	808.88	637.06	-0.344	0.097438
sgEIF2AK3_5	EIF2AK3	0.84727	141.63	88.02	-0.68008	0.097619
sgPNCK_8	PNCK	0.84727	931.04	742.33	-0.32638	0.097762
sgPRKCI_7	PRKCI	0.84748	1121.7	907.86	-0.30484	0.097953
sgEPHA6_10	EPHA6	0.84777	564.39	429.81	-0.3922	0.098201
sgSTK36_7	STK36	0.84777	371.91	473.62	0.34795	0.098373
sgBLK_10	BLK	0.84777	795.83	965.24	0.27811	0.098489
sgTLK1_1	TLK1	0.84846	1281.9	1048.4	-0.28978	0.098748
sgSTK33_5	STK33	0.84846	378.55	481.2	0.34535	0.099263
sgLCK_1	LCK	0.84846	474.88	594.34	0.32311	0.099337
sgMAP4K4_5	MAP4K4	0.84846	730.84	890.27	0.28433	0.099644
sgSTK10_10	STK10	0.84846	489.19	610.91	0.31999	0.099709
sgAXL_8	AXL	0.84846	562.41	696.02	0.30703	0.099832
sgRPS6KA6_2	RPS6KA6	0.84846	824.95	652.09	-0.33877	0.099858
sgPKN3_8	PKN3	0.84846	338.21	243.21	-0.47406	0.099974
sgSPEG_6	SPEG	0.84846	658.8	807.22	0.29272	0.10024
sgMAP3K15_5	MAP3K15	0.84846	1194.3	972.76	-0.2957	0.10034
sgMAP3K5_5	MAP3K5	0.84846	155.31	211.83	0.44528	0.10041
sgPRKACA_1	PRKACA	0.85004	334.62	428.68	0.35646	0.1009
sgMKNK2_6	MKNK2	0.85004	792.91	625.13	-0.34251	0.10093
sgAURKB_8	AURKB	0.85028	503.86	380.21	-0.40527	0.10113
sgCDK17_8	CDK17	0.8471	39.481	16.574	-1.2038	0.097195
sgMAPK12_8	MAPK12	0.85361	350.07	446.75	0.35096	0.10183
sgFGFR2_3	FGFR2	0.85361	267.76	186.93	-0.51613	0.10188
sgDYRK1B_7	DYRK1B	0.85361	77.296	112.79	0.53941	0.10205
sgDDR1_8	DDR1	0.85361	440.1	552.62	0.3278	0.10234
sgKSR1_10	KSR1	0.85361	1310.3	1544.4	0.23702	0.10279
sgMAK_4	MAK	0.85361	304.95	392.86	0.36438	0.10286
sgSCYL2_10	SCYL2	0.85361	533.62	661.41	0.30922	0.103
sgEIF2AK3_3	EIF2AK3	0.85361	821.18	650.5	-0.3357	0.10313
sgRIPK1_10	RIPK1	0.85361	134.54	185.52	0.4606	0.10319
sgMST1R_3	MST1R	0.85361	3109.6	3529.4	0.18264	0.10323
sgMYLK_9	MYLK	0.85361	137.62	189.31	0.45721	0.10358
sgUHMK1_1	UHMK1	0.85361	406.47	512.73	0.33432	0.10373
sgMAPK12_2	MAPK12	0.85361	505.23	382.31	-0.4013	0.10376
sgWNK2_1	WNK2	0.85361	928.03	1113	0.2619	0.10391
sgEPHA5_2	EPHA5	0.85361	2171.1	2499.3	0.20305	0.10405
sgPLK4_10	PLK4	0.85793	389.51	286.57	-0.44145	0.10484
sgSYK_5	SYK	0.85793	281.76	198.87	-0.50055	0.10491
sgPRKACG_1	PRKACG	0.85891	267.7	347.71	0.37603	0.10536
sgPRKCQ_5	PRKCQ	0.85891	938.94	753.34	-0.31736	0.10537
sgGSG2_1	GSG2	0.86098	472.9	356	-0.40867	0.1058
sgPRKCH_10	PRKCH	0.86145	735.51	892.68	0.27905	0.10602
sgTAF1_4	TAF1	0.86236	1489.7	1742.5	0.22595	0.10633
sgPRKCE_3	PRKCE	0.86236	577.54	444.13	-0.3782	0.1065
sgPTK2_7	PTK2	0.86236	818.85	650.33	-0.33196	0.10691
sgDYRK2_3	DYRK2	0.86236	391.19	493.8	0.33532	0.10694
sgRIPK3_9	RIPK3	0.86236	531.37	657.36	0.30643	0.10699
sgFASTK_10	FASTK	0.86547	914.65	1095.8	0.26039	0.10776
sgCDKL3_4	CDKL3	0.86547	73.187	106.85	0.53982	0.10802
sgATR_9	ATR	0.86547	898.3	719.55	-0.31972	0.1081
sgSGK223_7	SGK223	0.86547	863.33	1037.3	0.26455	0.10826
sgRAF1_4	RAF1	0.86547	464.19	578.83	0.31782	0.10827
sgSNRK_8	SNRK	0.86547	931.74	1114.8	0.25853	0.1084
sgSGK494_5	SGK494	0.86568	438.73	548.92	0.32262	0.1089
sgEPHA7_3	EPHA7	0.86568	1086.7	1289.4	0.24659	0.10895
sgFGFR4_1	FGFR4	0.86568	315.95	404.33	0.35486	0.10923
sgNEK1_8	NEK1	0.86568	508.79	630.24	0.30828	0.10963
sgBRSK1_2	BRSK1	0.86568	365.89	268.55	-0.44478	0.1098
sgNTRK2_4	NTRK2	0.86568	621.55	482.7	-0.36407	0.10981
sgALPK1_6	ALPK1	0.86568	559.07	688.38	0.29968	0.10983
sgSTRADA_7	STRADA	0.86568	452.01	339.93	-0.41009	0.10996
sgPIK3R4_8	PIK3R4	0.86568	239.09	165.85	-0.52504	0.10996
sgCAMKV_9	CAMKV	0.86602	359.32	455.27	0.3406	0.11061
sgALPK2_9	ALPK2	0.86602	401.19	504.3	0.32927	0.11123
sgBMPR1A_7	BMPR1A	0.86602	413.45	518.66	0.32636	0.11124
sgTESK2_3	TESK2	0.86602	441.66	551.61	0.32005	0.1113
sgFGR_1	FGR	0.86602	435.02	543.84	0.32144	0.11135
sgINSRR_1	INSRR	0.86602	500.11	380.8	-0.39232	0.11185
sgSYK_4	SYK	0.86602	148.21	201.19	0.43832	0.11222
sgMAP2K2_4	MAP2K2	0.86602	419.32	525.18	0.32407	0.1124
sgINSR_10	INSR	0.86602	641.52	782.22	0.28569	0.11266
sgDCLK2_10	DCLK2	0.86602	689.41	541.84	-0.34694	0.11292
sgADCK4_10	ADCK4	0.86602	497.73	616.28	0.30766	0.11301
sgNEK4_4	NEK4	0.86602	331.9	422.23	0.34635	0.11322
sgFGFR2_5	FGFR2	0.86602	785.6	946.59	0.26863	0.11323
sgMET_2	MET	0.86602	2165.7	2484.8	0.19824	0.11342
sgBRD3_7	BRD3	0.86602	364.12	268.13	-0.44004	0.11365
sgTTK_8	TTK	0.86602	1126.4	921.43	-0.2895	0.1137
sgTRIM33_1	TRIM33	0.86602	588.87	456.42	-0.36685	0.11374
sgULK2_2	ULK2	0.86602	1272.6	1050.1	-0.27698	0.11386
sgMLKL_5	MLKL	0.86602	214.99	282.45	0.39213	0.11408
sgTLK1_4	TLK1	0.86602	1156	947.73	-0.28627	0.11432
sgWNK4_2	WNK4	0.86602	493.6	611.04	0.30737	0.11437
sgSBK1_4	SBK1	0.86602	1207.3	992.92	-0.28174	0.11445
sgEIF2AK3_4	EIF2AK3	0.86602	130.4	82.04	-0.66207	0.11451
sgAMHR2_10	AMHR2	0.86602	965.48	781.34	-0.30494	0.11487
sgCSNK1A1L_8	CSNK1A1L	0.86602	546.9	421.28	-0.3757	0.11492
sgSTK38_7	STK38	0.86602	322.19	410.29	0.34779	0.11506
sgMKNK1_10	MKNK1	0.86602	590.39	722.57	0.29102	0.11508
sgSTK39_3	STK39	0.86602	1321.7	1094.2	-0.27223	0.11511
sgAKT1_1	AKT1	0.86602	912.59	1089.7	0.25569	0.11513
sgCDK5_6	CDK5	0.86966	1508.3	1260.1	-0.25922	0.11578
sgHCK_1	HCK	0.87026	710.67	859.94	0.27471	0.11618
sgLYN_9	LYN	0.87026	619.22	755.28	0.28614	0.11621
sgCSNK1G1_9	CSNK1G1	0.87098	415.61	519.51	0.32122	0.11703
sgRPS6KC1_3	RPS6KC1	0.87098	631.64	494.08	-0.35372	0.11708
sgMAPK13_4	MAPK13	0.87098	101.97	142.79	0.48167	0.11719
sgFLT1_10	FLT1	0.87098	573.86	702.73	0.29182	0.11737
sgNEK4_1	NEK4	0.87098	969.47	786.08	-0.30217	0.11737
sgRPS6KA5_1	RPS6KA5	0.87098	760.36	604.68	-0.33003	0.11743
sgTAOK3_6	TAOK3	0.87098	963.38	1145.9	0.25007	0.11754
sgNTRK2_1	NTRK2	0.87098	862.35	1031.7	0.25837	0.11771
sgTRIO_6	TRIO	0.87098	1043.5	1236	0.24399	0.11785
sgMLKL_10	MLKL	0.87378	820.7	657.24	-0.32	0.1184
sgAAK1_9	AAK1	0.87502	1224.1	1010.3	-0.27674	0.11874
sgCAMKK1_5	CAMKK1	0.8813	403.61	504.74	0.32185	0.11977
sgJAK1_5	JAK1	0.88312	316.43	402.27	0.34532	0.12019
sgCDKL1_2	CDKL1	0.88341	1033	843.18	-0.29265	0.1204
sgEGFR_4	EGFR	0.8894	13.747	24.775	0.80552	0.12378
sgDCLK1_2	DCLK1	0.8842	356.44	263.65	-0.43361	0.12084
sgMAPK4_4	MAPK4	0.8842	185.14	125.21	-0.56059	0.12104
sgERN2_7	ERN2	0.8842	894.51	722.56	-0.3076	0.12113
sgTNNI3K_2	TNNI3K	0.8842	239.8	310.92	0.37338	0.12134
sgPRKACA_3	PRKACA	0.8842	478.6	365.74	-0.38709	0.12138
sgTSSK3_4	TSSK3	0.88556	1461.6	1700.7	0.21842	0.12178
sgMASTL_8	MASTL	0.88556	442.29	335.4	-0.3981	0.12192
sgJAK1_3	JAK1	0.88652	102.47	142.86	0.47547	0.12222
sgRPS6KA2_5	RPS6KA2	0.88695	701.46	846.93	0.27154	0.12246
sgMARK2_10	MARK2	0.8894	289.37	209.15	-0.46644	0.12322
sgRAF1_9	RAF1	0.8894	751.21	599.34	-0.32535	0.12362
sgPAK1_9	PAK1	0.8894	676.36	534.85	-0.33809	0.12364
sgRYK_5	RYK	0.8894	688.35	545.24	-0.3357	0.12384
sgTRIM28_1	TRIM28	0.8894	850.84	685.83	-0.31063	0.12393
sgDYRK1B_3	DYRK1B	0.8894	20.44	34.513	0.72806	0.12568
sgPRKG2_6	PRKG2	0.8894	597.86	727.82	0.28335	0.12447
sgSBK2_4	SBK2	0.8894	868.03	701.13	-0.30765	0.12473
sgJAK1_7	JAK1	0.8894	1182.3	1387.7	0.231	0.12486
sgPAK6_3	PAK6	0.8894	681.77	823.55	0.27222	0.12491
sgSIK2_8	SIK2	0.8894	579.01	705.99	0.28563	0.12509
sgADRBK1_6	ADRBK1	0.8894	767.82	614.43	-0.32107	0.12538
sgAMHR2_8	AMHR2	0.8894	496.06	381.72	-0.37715	0.1255
sgICK_10	ICK	0.8894	341.36	430.36	0.33338	0.12563
sgMAST1_2	MAST1	0.8894	596.31	725.62	0.28273	0.1257
sgMAP3K12_3	MAP3K12	0.8894	537.42	416.85	-0.36574	0.12578
sgWEE1_2	WEE1	0.89151	574.97	449.01	-0.35605	0.12637
sgBMP2K_5	BMP2K	0.89151	1051	862.01	-0.28571	0.12643
sgBRDT_2	BRDT	0.89194	144.3	94.263	-0.60901	0.12676
sgKIAA1804_1	KIAA1804	0.89194	1798.8	2070.2	0.2026	0.12696
sgPXK_2	PXK	0.89194	189.49	249.39	0.39449	0.12702
sgCDK7_5	CDK7	0.8927	406.7	506.32	0.3154	0.1273
sgPRPF4B_7	PRPF4B	0.89404	516.95	400.24	-0.36834	0.12824
sgDSTYK_4	DSTYK	0.89404	595.37	467.07	-0.34949	0.12829
sgINSR_6	INSR	0.89404	278.79	355.96	0.35142	0.12846
sgEPHA10_1	EPHA10	0.89404	475.67	585.95	0.30025	0.12857
sgMAPK3_7	MAPK3	0.89404	585.64	458.88	-0.35124	0.12865
sgITK_9	ITK	0.89404	731.97	584.74	-0.32349	0.12875
sgCSNK1A1L_1	CSNK1A1L	0.89404	378.35	472.9	0.32106	0.12878
sgTNIK_2	TNIK	0.89404	364.24	456.25	0.32414	0.12949
sgPRKCE_4	PRKCE	0.89404	423.48	525.25	0.31005	0.12949
sgPRKACB_7	PRKACB	0.89404	83.612	118.26	0.49523	0.12956
sgCDK16_10	CDK16	0.89404	1053	865.33	-0.28286	0.12966
sgCDC7_4	CDC7	0.89404	404.18	305.58	-0.40227	0.12968
sgBRD3_3	BRD3	0.89404	1465	1230.6	-0.2513	0.12993
sgMAP4K2_3	MAP4K2	0.89404	1004.8	823.28	-0.28711	0.13032
sgSPEG_7	SPEG	0.89404	246.21	316.87	0.36272	0.13045
sgVRK2_7	VRK2	0.89404	170.45	225.77	0.40342	0.13061
sgGRK6_10	GRK6	0.89404	1145	1343	0.22997	0.13068
sgMAPKAPK5_5	MAPKAPK5	0.89404	1010.2	828.27	-0.28615	0.13082
sgROCK2_3	ROCK2	0.89404	454.91	561.27	0.30251	0.13098
sgTLK2_2	TLK2	0.89404	188.96	129.79	-0.53845	0.13102
sgPDGFRA_3	PDGFRA	0.89493	924.08	1095.2	0.24483	0.13133
sgCDKL1_4	CDKL1	0.89531	251.54	323.02	0.35955	0.13156
sgOXSR1_7	OXSR1	0.89705	587.98	713.99	0.2797	0.13199
sgCSNK1G3_10	CSNK1G3	0.89897	201.36	262.85	0.38282	0.13245
sgPDGFRB_10	PDGFRB	0.89922	634.14	501.85	-0.33693	0.13283
sgSTK39_4	STK39	0.89922	370.33	462.48	0.3198	0.13318
sgPLK1_4	PLK1	0.89922	456.13	350.19	-0.38034	0.13321
sgAKT3_1	AKT3	0.89922	240.68	309.76	0.36274	0.13333
sgSTK31_10	STK31	0.89922	363.54	454.5	0.32135	0.13345
sgTSSK6_6	TSSK6	0.89922	710.34	852.84	0.26343	0.13356
sgOBSCN_6	OBSCN	0.89922	1730.1	1470.6	-0.23432	0.13398
sgPHKG1_10	PHKG1	0.89922	699.44	840.24	0.26426	0.13419
sgTAOK3_4	TAOK3	0.89922	331.77	417.16	0.32953	0.13422
sgLRRK1_8	LRRK1	0.89922	287.11	364.61	0.34367	0.1344
sgCDKL5_9	CDKL5	0.89922	419.99	519.91	0.30725	0.13444
sgSIK1_2	SIK1	0.89997	1174.3	974.99	-0.26812	0.13476
sgLYN_1	LYN	0.89997	826.58	983.78	0.25089	0.13507
sgMST4_1	MST4	0.89997	509.23	622.61	0.28951	0.13551
sgSTK17B_6	STK17B	0.89997	518.21	632.9	0.28793	0.13562
sgMAPKAPK3_6	MAPKAPK3	0.89997	162.71	215.65	0.4042	0.1357
sgNEK1_2	NEK1	0.89997	628.18	497.73	-0.3352	0.1358
sgMAP3K4_9	MAP3K4	0.89997	273.09	198.41	-0.4589	0.13582
sgDDR2_8	DDR2	0.89997	588.3	713.07	0.27706	0.13597
sgFGFR1_7	FGFR1	0.90108	457.54	562.82	0.29821	0.13642
sgHSPB8_7	HSPB8	0.90108	254.02	183.11	-0.47002	0.13721
sgCDK11A_8	CDK11A	0.90108	588.93	464.49	-0.3418	0.13729
sgVRK2_3	VRK2	0.90108	299.06	220.04	-0.44096	0.13741
sgPLK3_2	PLK3	0.90108	1076.5	1263.2	0.23049	0.13749
sgMAP3K11_3	MAP3K11	0.90108	172.02	117.35	-0.54785	0.13756
sgMAP3K2_6	MAP3K2	0.90108	372.92	281.41	-0.40495	0.13771
sgULK4_5	ULK4	0.90108	748.34	602.34	-0.31264	0.13779
sgTRPM7_3	TRPM7	0.90108	302.85	223.28	-0.43807	0.13799
sgSTK39_9	STK39	0.90108	850.95	691.95	-0.29802	0.13825
sgADCK3_9	ADCK3	0.90108	980.44	1155.4	0.23661	0.13828
sgEPHB1_3	EPHB1	0.90108	333.44	418.12	0.32559	0.13884
sgPRKDC_9	PRKDC	0.90108	1153.9	958.98	-0.26665	0.13896
sgCDK15_7	CDK15	0.90108	239.11	171.31	-0.47872	0.13897
sgMATK_5	MATK	0.90108	251.36	321.42	0.35347	0.13918
sgTGFBR1_1	TGFBR1	0.90108	235.38	168.34	-0.48115	0.13934
sgCDK2_4	CDK2	0.90108	601.34	475.84	-0.33708	0.13947
sgCDK5_1	CDK5	0.90108	1021	841.86	-0.27809	0.13956
sgALPK3_8	ALPK3	0.90108	1535.3	1299.4	-0.24051	0.13972
sgINSRR_5	INSRR	0.90108	715.72	856.65	0.25899	0.13989
sgMTOR_4	MTOR	0.90108	741.33	885.57	0.25617	0.14009
sgNEK8_6	NEK8	0.90108	509.15	397.13	-0.3577	0.14022
sgPXK_10	PXK	0.90108	465.35	359.89	-0.36987	0.14023
sgNEK6_10	NEK6	0.90181	780.4	631.26	-0.30555	0.14052
sgSGK494_4	SGK494	0.90397	236.88	169.9	-0.47706	0.14136
sgPDK1_5	PDK1	0.90397	682.29	546.37	-0.31998	0.1415
sgPEAK1_1	PEAK1	0.90397	88.92	123.89	0.47399	0.14177
sgMAP3K10_5	MAP3K10	0.90397	1601.2	1359.8	-0.23561	0.14183
sgMAP3K13_4	MAP3K13	0.90397	222.06	158	-0.48838	0.14199
sgCSNK1E_7	CSNK1E	0.90397	551.38	433.84	-0.34516	0.14238
sgJAK1_4	JAK1	0.90397	676.3	811.02	0.26173	0.14265
sgPRKAA2_7	PRKAA2	0.90397	328.92	412.02	0.32407	0.1427
sgRNASEL_8	RNASEL	0.90397	339.35	424.18	0.32104	0.14278
sgKSR1_3	KSR1	0.90397	1122.1	932.77	-0.26632	0.143
sgBCR_3	BCR	0.90397	368.12	278.66	-0.40042	0.14327
sgMAPKAPK3_2	MAPKAPK3	0.90397	788.39	937.46	0.24955	0.14347
sgMAP3K19_3	MAP3K19	0.90397	486.83	379.06	-0.36015	0.14367
sgMAPK12_10	MAPK12	0.90397	357.16	269.59	-0.40446	0.14376
sgMAST4_9	MAST4	0.90397	968.78	797.73	-0.27994	0.14396
sgPDIK1L_5	PDIK1L	0.90397	1158.9	1351.9	0.22197	0.14416
sgNPR1_1	NPR1	0.90397	290.24	214.18	-0.43667	0.14466
sgSGK1_1	SGK1	0.90397	770.49	624.26	-0.3032	0.14496
sgMAP2K5_2	MAP2K5	0.90397	243.93	311.6	0.35193	0.14507
sgBCR_7	BCR	0.90397	345.59	430.92	0.31755	0.14527
sgGRK6_9	GRK6	0.90397	594.19	716.83	0.27031	0.14544
sgCDK6_8	CDK6	0.90397	398.73	304.88	-0.38603	0.14553
sgNRBP1_5	NRBP1	0.90397	359.98	272.35	-0.40118	0.14556
sgGUCY2C_8	GUCY2C	0.90397	768.32	622.64	-0.30287	0.14572
sgNUAK1_7	NUAK1	0.90397	387.84	479.89	0.30654	0.14582
sgMAPK9_4	MAPK9	0.90397	501.19	610.42	0.28393	0.1461
sgSTK10_6	STK10	0.90397	636.93	765.2	0.26432	0.14619
sgTAOK2_9	TAOK2	0.90397	505.49	615.32	0.28314	0.1462
sgMAP3K12_1	MAP3K12	0.90397	735.89	594.58	-0.30714	0.14632
sgIRAK4_10	IRAK4	0.90397	559.58	442.22	-0.33889	0.14697
sgDDR1_1	DDR1	0.90397	129.87	174.18	0.42065	0.14714
sgPIM3_10	PIM3	0.90397	1570.1	1335.1	-0.23371	0.14738
sgMAP4K4_4	MAP4K4	0.90397	1045.5	867.01	-0.26985	0.14741
sgSLK_7	SLK	0.90397	512.1	401.64	-0.34974	0.14742
sgDCLK2_5	DCLK2	0.90397	772.24	626.8	-0.30062	0.14776
sgGUCY2C_5	GUCY2C	0.90397	1519.9	1290.3	-0.23608	0.14786
sgPRKD1_3	PRKD1	0.90397	293.14	217.29	-0.43025	0.14846
sgEEF2K_6	EEF2K	0.90397	606.43	729.84	0.26684	0.14847
sgJAK3_2	JAK3	0.90397	1077.9	1259.7	0.2246	0.14853
sgTGFBR2_1	TGFBR2	0.90397	1072.1	891.05	-0.26659	0.1486
sgMAST4_6	MAST4	0.90397	1174.1	1366.6	0.21884	0.14864
sgSTK38_8	STK38	0.90397	1086.7	904.11	-0.26517	0.14878
sgRPS6KB1_3	RPS6KB1	0.90397	1611.3	1849.6	0.19886	0.14879
sgPDK3_10	PDK3	0.90397	153.49	104.21	-0.55426	0.14881
sgMAP2K4_6	MAP2K4	0.90397	821.36	972.51	0.24343	0.14897
sgSTRADB_5	STRADB	0.90397	1257	1055.7	-0.25149	0.14927
sgALK_7	ALK	0.90397	1081.5	1263.3	0.22392	0.1494
sgGUCY2D_9	GUCY2D	0.90397	543.84	658.28	0.27506	0.14941
sgPLK4_7	PLK4	0.90589	206.41	146.58	-0.49099	0.14991
sgEPHB2_9	EPHB2	0.90675	875.03	1032.2	0.23801	0.15054
sgSIK3_4	SIK3	0.90675	1105.3	1289.2	0.22188	0.15055
sgCAMK1_10	CAMK1	0.90675	1816.1	2073.3	0.19096	0.1507
sgEGFR_6	EGFR	0.90675	123.17	80.773	-0.60259	0.15078
sgTRPM7_10	TRPM7	0.90675	409.31	503.51	0.29817	0.1511
sgC9orf96_8	C9orf96	0.90675	1018.3	844.61	-0.26956	0.1513
sgACVR1_5	ACVR1	0.90675	264.22	334.5	0.33912	0.1513
sgSTK19_6	STK19	0.9082	858.21	1012.8	0.23871	0.15182
sgDCLK2_7	DCLK2	0.9082	279.39	352.21	0.3331	0.15199
sgPLK4_5	PLK4	0.90971	564.97	448.45	-0.33256	0.15252
sgNEK1_1	NEK1	0.91027	316.75	395.71	0.3202	0.15316
sgPIM1_1	PIM1	0.91027	456.27	557.04	0.28732	0.15329
sgTEC_4	TEC	0.91027	533.27	421.42	-0.33887	0.15341
sgCDK9_4	CDK9	0.91027	835.19	684.12	-0.28747	0.1538
sgFGFR3_2	FGFR3	0.91027	895.48	1053.8	0.23463	0.15383
sgBRDT_7	BRDT	0.91027	598.78	478.06	-0.32423	0.15399
sgNRBP1_4	NRBP1	0.91027	299.18	374.98	0.32487	0.15424
sgGSK3B_7	GSK3B	0.91027	1008.3	1179.5	0.22611	0.15443
sgCIT_4	CIT	0.91027	829.36	679.34	-0.28749	0.15473
sgNPR2_7	NPR2	0.91027	652.9	525.19	-0.31351	0.15474
sgIGF1R_4	IGF1R	0.91027	320.49	241.24	-0.40834	0.15489
sgOBSCN_1	OBSCN	0.91027	538.26	650.4	0.27256	0.15491
sgMTOR_10	MTOR	0.91027	525.86	636.25	0.27444	0.15494
sgTGFBR1_10	TGFBR1	0.91055	410.63	504.1	0.29523	0.15517
sgPAK2_6	PAK2	0.91079	266.42	336.37	0.33523	0.1555
sgCHEK1_6	CHEK1	0.91079	234.93	170.64	-0.45901	0.15572
sgROS1_8	ROS1	0.9082	41.235	20.805	-0.9538	0.15208
sgCIT_8	CIT	0.91079	225.63	288.17	0.35161	0.15601
sgMYO3A_7	MYO3A	0.91079	238.95	303.91	0.34567	0.15611
sgROCK1_2	ROCK1	0.91079	621.19	744.3	0.26046	0.15611
sgPEAK1_4	PEAK1	0.91163	350	266.26	-0.39322	0.15644
sgSTK17A_10	STK17A	0.91163	813.97	961.43	0.23995	0.15661
sgCDK1_7	CDK1	0.9134	153.75	105.4	-0.54045	0.1571
sgKALRN_10	KALRN	0.91551	960.45	796.08	-0.2705	0.15783
sgMAP3K10_8	MAP3K10	0.91852	17.469	29.155	0.70729	0.1607
sgNRK_1	NRK	0.91551	614.28	735.91	0.26024	0.158
sgPTK7_10	PTK7	0.91662	1200.5	1009.7	-0.24951	0.15837
sgSLK_2	SLK	0.91551	69.287	40.789	-0.75014	0.15788
sgAURKA_7	AURKA	0.91718	1214.8	1407	0.21172	0.15875
sgSTK17B_8	STK17B	0.91718	1245.7	1441	0.21	0.15901
sgCDK9_8	CDK9	0.91718	568.62	453.42	-0.32597	0.15901
sgMAST1_10	MAST1	0.91798	1149.5	1334.3	0.21499	0.15933
sgBRAF_6	BRAF	0.91852	696.84	564.97	-0.30218	0.15962
sgRPS6KA4_1	RPS6KA4	0.91852	768.78	628.01	-0.29135	0.15998
sgEPHB1_8	EPHB1	0.91852	381.3	293.48	-0.37656	0.16046
sgUHMK1_10	UHMK1	0.91852	331.33	411.27	0.31095	0.16055
sgDAPK2_8	DAPK2	0.91852	768.25	908.75	0.24202	0.16056
sgSTK3_4	STK3	0.91852	300.99	375.94	0.31982	0.16067
sgMAP2K7_7	MAP2K7	0.92003	510.16	616.73	0.27319	0.16114
sgROR2_2	ROR2	0.92044	832.91	980.97	0.23579	0.16139
sgFGFR2_6	FGFR2	0.92069	475.27	373.81	-0.34564	0.16179
sgPINK1_4	PINK1	0.92069	1250.7	1445.3	0.20841	0.16187
sgABL2_4	ABL2	0.92069	581.56	465.44	-0.32073	0.16198
sgLATS2_10	LATS2	0.92365	240	304.13	0.34041	0.16269
sgJAK3_7	JAK3	0.92429	202.38	259.52	0.35726	0.16348
sgLIMK1_9	LIMK1	0.92429	978.91	814.69	-0.26464	0.16358
sgPRKD1_1	PRKD1	0.92429	761.07	899.67	0.24108	0.16361
sgSTK40_3	STK40	0.92429	891.58	1045.8	0.22989	0.16362
sgMAP2K3_3	MAP2K3	0.92429	231.75	169.27	-0.45097	0.16387
sgGRK6_2	GRK6	0.92429	572.82	687.25	0.26233	0.16389
sgGRK5_7	GRK5	0.92486	1561.4	1336.7	-0.22401	0.16429
sgPEAK1_2	PEAK1	0.92486	1154.1	970.97	-0.2491	0.16436
sgCDKL2_5	CDKL2	0.92716	285.71	357.35	0.32178	0.16501
sgPDPK1_9	PDPK1	0.92716	353.93	436.56	0.30196	0.16513
sgMKNK1_9	MKNK1	0.86602	13.192	3.5894	-1.6287	0.11177
sgGSK3B_10	GSK3B	0.92754	548.26	437.54	-0.32478	0.16538
sgCSNK2A1_4	CSNK2A1	0.92874	91.563	125.18	0.44694	0.16601
sgPRKX_9	PRKX	0.92874	575.46	461.28	-0.31845	0.16612
sgCHEK2_9	CHEK2	0.92874	504.92	609.5	0.27108	0.16615
sgADCK5_4	ADCK5	0.93026	650.42	526.59	-0.30417	0.1666
sgCAMK2A_3	CAMK2A	0.93089	622.02	501.98	-0.30878	0.16705
sgROCK2_9	ROCK2	0.93089	436.23	341.69	-0.35151	0.16736
sgCIT_3	CIT	0.93089	196.98	252.59	0.35718	0.16737
sgCDK6_7	CDK6	0.93089	765.87	627.93	-0.28607	0.16745
sgMAP3K19_6	MAP3K19	0.9315	370.6	455.27	0.29613	0.16786
sgSGK223_9	SGK223	0.9315	97.504	62.644	-0.63016	0.16802
sgIRAK1_6	IRAK1	0.9315	556.14	667.11	0.26204	0.16851
sgRPS6KA3_3	RPS6KA3	0.9315	575.02	688.41	0.25925	0.16884
sgJAK2_2	JAK2	0.9315	91.057	124.31	0.44488	0.16908
sgCSK_6	CSK	0.9315	349.96	431.18	0.30034	0.16924
sgEPHA7_6	EPHA7	0.9315	374.56	459.54	0.29428	0.16932
sgPINK1_9	PINK1	0.9315	628.14	507.96	-0.30583	0.16935
sgEIF2AK2_4	EIF2AK2	0.9315	511.12	615.69	0.26807	0.16966
sgMAP2K5_5	MAP2K5	0.9315	426.06	333.51	-0.3524	0.16969
sgPRKCQ_10	PRKCQ	0.9315	199.34	255.07	0.35408	0.16987
sgPRKCA_4	PRKCA	0.9315	1148.9	968.67	-0.2459	0.17002
sgDAPK2_3	DAPK2	0.9315	266.04	333.55	0.32514	0.17007
sgGUCY2C_4	GUCY2C	0.9315	517.59	622.72	0.26632	0.17097
sgCLK4_4	CLK4	0.9315	1220.6	1407.9	0.20577	0.17101
sgTTBK2_3	TTBK2	0.9315	298.18	370.85	0.31369	0.17109
sgGRK1_4	GRK1	0.9315	748.85	614.15	-0.28567	0.17112
sgPLK1_2	PLK1	0.9315	595.18	479.76	-0.31043	0.17116
sgCDK17_6	CDK17	0.9315	266.32	333.66	0.32416	0.17137
sgWNK2_9	WNK2	0.9315	624.59	743.71	0.25144	0.17155
sgATM_8	ATM	0.9315	1121.1	1297.7	0.21086	0.1716
sgEPHA7_1	EPHA7	0.9315	344.18	424.06	0.30032	0.1716
sgATR_8	ATR	0.93241	354.24	272.9	-0.37516	0.17208
sgPTK2_5	PTK2	0.93241	850.73	704.35	-0.27205	0.1723
sgTYRO3_2	TYRO3	0.93241	295.27	223.36	-0.40112	0.17275
sgEPHA10_5	EPHA10	0.93241	230.31	169.39	-0.44098	0.17288
sgEIF2AK4_6	EIF2AK4	0.93241	2091.9	1823.7	-0.19783	0.17324
sgIRAK2_9	IRAK2	0.93241	639	759.4	0.24868	0.17352
sgOXSR1_4	OXSR1	0.93241	177.71	228.89	0.36334	0.17365
sgCDK13_10	CDK13	0.93241	379.18	294.36	-0.36419	0.17366
sgBCR_6	BCR	0.93241	355.71	436.96	0.29606	0.17375
sgBUB1B_9	BUB1B	0.93241	693.76	820.93	0.24249	0.17378
sgMAPK1_5	MAPK1	0.93241	511.65	408.38	-0.32454	0.17532
sgMAP3K11_2	MAP3K11	0.93241	399.42	312.01	-0.35531	0.17567
sgMAP2K4_10	MAP2K4	0.93241	469.09	566.43	0.27152	0.1757
sgRPS6KB1_6	RPS6KB1	0.93241	301.2	228.85	-0.39484	0.17583
sgPLK2_5	PLK2	0.93241	597.71	483.24	-0.30613	0.17594
sgPIM2_6	PIM2	0.93241	1023	858.73	-0.25227	0.17612
sgCSNK2A2_9	CSNK2A2	0.93241	648.08	527.3	-0.29703	0.17626
sgFGFR1_9	FGFR1	0.93241	343.8	422.76	0.29746	0.17632
sgIRAK1_10	IRAK1	0.93241	1140.2	963.56	-0.24255	0.17648
sgLATS2_3	LATS2	0.93241	221.63	280.51	0.3385	0.17659
sgAURKB_6	AURKB	0.93241	173.13	123.2	-0.48751	0.17685
sgSTK24_8	STK24	0.93241	202.38	147.04	-0.45825	0.17716
sgMAP3K1_3	MAP3K1	0.93241	206.44	262.51	0.34516	0.17726
sgCAMK4_3	CAMK4	0.93241	633.59	515	-0.29846	0.17758
sgINSRR_8	INSRR	0.93241	838.79	695.6	-0.2697	0.17768
sgCDK4_7	CDK4	0.93241	183.49	235.27	0.35691	0.1778
sgCDC42BPG_6	CDC42BPG	0.93241	1148.8	971.87	-0.24107	0.17786
sgCDC42BPA_10	CDC42BPA	0.93241	452.86	358.28	-0.33715	0.17794
sgPTK6_1	PTK6	0.93241	389.26	474.69	0.28561	0.1781
sgMARK3_5	MARK3	0.93241	624.9	507.58	-0.29945	0.17823
sgCDC7_9	CDC7	0.93241	1077.2	907.97	-0.24629	0.1784
sgMAPKAPK2_7	MAPKAPK2	0.93241	189.5	242.32	0.35308	0.17845
sgTRIB2_5	TRIB2	0.93241	523.1	627.14	0.26124	0.17856
sgRPS6KA4_4	RPS6KA4	0.93241	1002.6	841.47	-0.25247	0.17864
sgSIK3_9	SIK3	0.93241	817.87	677.45	-0.2714	0.17876
sgINSR_7	INSR	0.93241	703.12	829.96	0.23895	0.17879
sgMAP3K10_2	MAP3K10	0.93241	672.17	549.12	-0.29121	0.17883
sgEIF2AK3_8	EIF2AK3	0.93241	526.45	422.06	-0.31819	0.17893
sgERN2_2	ERN2	0.93241	613.88	498.22	-0.30065	0.1792
sgAAK1_2	AAK1	0.93241	916.38	1067.8	0.22042	0.17924
sgCDK13_7	CDK13	0.93241	347.75	268.81	-0.37028	0.17966
sgPIK3R4_5	PIK3R4	0.93241	612.82	497.49	-0.30025	0.17996
sgTRIM28_10	TRIM28	0.93241	922.64	770.76	-0.25918	0.17997
sgBTK_3	BTK	0.93241	802.11	663.91	-0.27244	0.18
sgFLT4_5	FLT4	0.93241	764.53	898.2	0.23219	0.18044
sgSGK196_2	SGK196	0.93241	698.24	572.57	-0.28581	0.18078
sgRPS6KB1_4	RPS6KB1	0.93241	715.53	587.84	-0.28316	0.18098
sgSIK2_7	SIK2	0.93241	381.31	465	0.28558	0.1811
sgLIMK2_3	LIMK2	0.93241	388.77	304.01	-0.35375	0.18121
sgEPHB3_7	EPHB3	0.93241	249.3	312.28	0.32383	0.18128
sgPIM1_5	PIM1	0.93241	663.95	542.63	-0.29062	0.18137
sgMAP3K15_10	MAP3K15	0.93241	456.29	361.98	-0.33323	0.18139
sgLMTK2_5	LMTK2	0.93241	1315	1122.9	-0.22769	0.18169
sgKALRN_2	KALRN	0.93241	823.61	963.65	0.22628	0.18204
sgPEAK1_3	PEAK1	0.93241	280.78	212.8	-0.39831	0.18258
sgGSK3A_3	GSK3A	0.93241	626.85	743.18	0.24524	0.18282
sgMAP3K14_6	MAP3K14	0.93241	843.35	701.35	-0.26564	0.18292
sgMAPK14_6	MAPK14	0.93241	337.15	260.4	-0.37142	0.18293
sgCIT_9	CIT	0.93241	557.78	450.31	-0.30817	0.18318
sgLIMK1_2	LIMK1	0.93241	329.36	253.87	-0.3743	0.18333
sgPEAK1_10	PEAK1	0.93241	354.33	433.57	0.29042	0.18353
sgHIPK2_10	HIPK2	0.93241	879.58	1025.4	0.22112	0.18358
sgDAPK3_3	DAPK3	0.93241	627.96	511.81	-0.29455	0.18402
sgPRKCI_9	PRKCI	0.93241	1035	1197.6	0.21025	0.18419
sgMAST4_4	MAST4	0.93241	337.23	413.74	0.2942	0.18439
sgSTK39_7	STK39	0.93241	1575.5	1359.9	-0.21222	0.1846
sgCDK17_5	CDK17	0.93241	470.34	565.85	0.26621	0.18474
sgEPHA2_7	EPHA2	0.93241	743.68	613.81	-0.27649	0.18493
sgPRKG2_9	PRKG2	0.93241	493.2	394.7	-0.3207	0.18519
sgLMTK2_1	LMTK2	0.93241	845.2	986.63	0.22297	0.18533
sgCAMKK2_5	CAMKK2	0.93241	1220	1401.2	0.19956	0.18533
sgCDK5_2	CDK5	0.93241	337.83	261.39	-0.36882	0.18534
sgADCK2_7	ADCK2	0.93241	1207.5	1027.6	-0.23248	0.1854
sgPBK_6	PBK	0.93241	991.47	1148.8	0.21233	0.18567
sgTRIB1_8	TRIB1	0.93241	623.41	738.55	0.24416	0.18572
sgMAP3K5_1	MAP3K5	0.93241	1698.6	1472.3	-0.20617	0.18575
sgFASTK_5	FASTK	0.93688	669.05	789.49	0.23848	0.18682
sgWNK1_8	WNK1	0.93704	1106.4	1275.2	0.20465	0.18742
sgPNCK_5	PNCK	0.93704	338.45	262.29	-0.36654	0.18747
sgSRPK3_5	SRPK3	0.93704	1131.6	960.26	-0.23657	0.18759
sgMAP2K2_2	MAP2K2	0.93704	939.63	1090.7	0.21493	0.18759
sgEPHB2_8	EPHB2	0.93745	1136.2	1307.8	0.20282	0.18786
sgOBSCN_7	OBSCN	0.93967	651.37	769.21	0.23957	0.18849
sgCDK6_10	CDK6	0.94461	565.25	458.41	-0.30166	0.18971
sgLCK_9	LCK	0.94461	295.92	226.67	-0.38314	0.18985
sgULK2_1	ULK2	0.94578	1546.3	1336.1	-0.21067	0.19027
sgTBK1_5	TBK1	0.94586	142.19	99.736	-0.50732	0.19078
sgTNIK_8	TNIK	0.94586	480.76	385.15	-0.31915	0.1908
sgMOS_3	MOS	0.94586	295.34	364.34	0.30201	0.19085
sgCDK13_1	CDK13	0.94595	333.17	258.41	-0.36532	0.19106
sgMAPKAPK3_7	MAPKAPK3	0.94733	327.42	253.62	-0.36721	0.19158
sgPRKD1_8	PRKD1	0.94733	1520.3	1313.2	-0.21114	0.19179
sgNEK2_3	NEK2	0.94733	450.8	359.56	-0.32547	0.19238
sgTAOK3_9	TAOK3	0.94733	445.88	536.44	0.26622	0.19246
sgSNRK_2	SNRK	0.94733	1236.1	1415.9	0.19576	0.19256
sgERBB2_10	ERBB2	0.94733	145	102.22	-0.50026	0.19311
sgTLK2_9	TLK2	0.94733	214.07	269.46	0.33066	0.19315
sgMAP3K4_8	MAP3K4	0.94733	133.08	92.676	-0.51734	0.19327
sgSTK32C_8	STK32C	0.94733	459.02	366.89	-0.32245	0.19344
sgFGR_9	FGR	0.94733	920.82	1067.9	0.21359	0.19349
sgBRSK1_7	BRSK1	0.94733	491.04	394.79	-0.31404	0.19413
sgCDK10_9	CDK10	0.94733	353.26	276.06	-0.35458	0.19419
sgSTRADA_10	STRADA	0.94733	798.05	931.39	0.22264	0.1943
sgMAP3K4_7	MAP3K4	0.94733	1638.1	1854.6	0.17895	0.19463
sgCSNK1D_10	CSNK1D	0.94733	1089	924.7	-0.23569	0.19464
sgMAPK3_1	MAPK3	0.94733	961.07	810.08	-0.2463	0.19468
sgMAP2K1_6	MAP2K1	0.94733	249.22	188.13	-0.40379	0.19471
sgLRRK2_2	LRRK2	0.94733	674.72	793.7	0.23398	0.19474
sgMAP3K4_4	MAP3K4	0.94733	1572.3	1361.9	-0.20707	0.19502
sgCAMK2A_10	CAMK2A	0.94733	500.36	597.48	0.25546	0.19574
sgCDKL2_6	CDKL2	0.94733	324.97	397.71	0.2906	0.19581
sgCAMK2B_2	CAMK2B	0.94733	309.67	239.27	-0.37074	0.19601
sgEPHA1_8	EPHA1	0.94733	841.76	704.16	-0.25717	0.19628
sgNEK5_8	NEK5	0.94733	285.11	218.55	-0.38203	0.19644
sgEPHB3_4	EPHB3	0.94733	651.32	767.07	0.23566	0.19644
sgTRIB3_1	TRIB3	0.94733	648.35	763.72	0.23594	0.19653
sgDCLK2_3	DCLK2	0.94733	249.52	310.34	0.31353	0.19707
sgTESK2_6	TESK2	0.94733	781.48	650.88	-0.26344	0.19727
sgLMTK2_9	LMTK2	0.94733	338.45	412.85	0.28591	0.19786
sgSTYK1_1	STYK1	0.94733	991.11	838.1	-0.24166	0.19803
sgMAP2K7_3	MAP2K7	0.94733	566.36	671.37	0.24497	0.19804
sgSNRK_6	SNRK	0.94733	1021.3	1177.4	0.20503	0.19809
sgHUNK_3	HUNK	0.94733	240.57	181.41	-0.4053	0.19848
sgDYRK3_1	DYRK3	0.94733	401.01	317.79	-0.33464	0.19848
sgSTK19_10	STK19	0.94733	1708.8	1929.5	0.17514	0.19874
sgMTOR_9	MTOR	0.94733	221.45	277.36	0.32347	0.19913
sgROS1_7	ROS1	0.94733	301.2	369.77	0.29503	0.19952
sgMAP3K2_3	MAP3K2	0.94733	289.81	356.63	0.2984	0.19958
sgMAPKAPK2_4	MAPKAPK2	0.94733	996.46	843.43	-0.24028	0.1996
sgNEK9_9	NEK9	0.94733	809.96	676.95	-0.25845	0.19987
sgERBB4_1	ERBB4	0.94733	398.72	316.08	-0.33416	0.1999
sgYES1_10	YES1	0.94733	712.34	590.36	-0.27054	0.19996
sgMAP4K1_9	MAP4K1	0.94733	1047.9	1206.1	0.20263	0.20002
sgPLK3_3	PLK3	0.94733	893.4	751.36	-0.24949	0.20003
sgPKN2_7	PKN2	0.94733	274.07	338.36	0.30302	0.20019
sgPRKCB_3	PRKCB	0.94733	662.15	546.08	-0.27757	0.2002
sgULK2_9	ULK2	0.94733	519.56	420.95	-0.303	0.20024
sgMAP3K15_8	MAP3K15	0.94733	330.08	402.85	0.28664	0.2003
sgAKT1_4	AKT1	0.94786	258.66	320.46	0.30802	0.2006
sgMAP3K9_8	MAP3K9	0.94873	594.57	702.31	0.2399	0.20112
sgMAST1_3	MAST1	0.94873	566.46	670.69	0.24327	0.20142
sgBMX_4	BMX	0.94873	336.21	262.77	-0.35438	0.20169
sgPRKAA1_4	PRKAA1	0.94873	94.237	125.78	0.41279	0.2021
sgRPS6KA6_9	RPS6KA6	0.94873	397.37	315.36	-0.33257	0.20231
sgMAP2K1_2	MAP2K1	0.94873	717.76	595.84	-0.26817	0.20245
sgTGFBR2_4	TGFBR2	0.94873	779.86	650.94	-0.26031	0.20248
sgTYRO3_7	TYRO3	0.94873	1063.1	904.33	-0.23312	0.20266
sgMAST1_6	MAST1	0.94873	553.51	451.18	-0.29431	0.20271
sgTAOK2_2	TAOK2	0.94873	494.99	400.09	-0.30639	0.20288
sgAATK_7	AATK	0.94873	1047.1	890.06	-0.23418	0.203
sgEIF2AK1_5	EIF2AK1	0.94873	366.63	444.22	0.27627	0.20303
sgTSSK6_10	TSSK6	0.94912	365.9	288.46	-0.34203	0.2033
sgMAST1_1	MAST1	0.94912	691.86	810.53	0.22808	0.20349
sgLATS2_8	LATS2	0.95033	304.42	372.8	0.29147	0.204
sgMAP3K10_9	MAP3K10	0.95033	482.08	575.04	0.2539	0.20423
sgLRRK1_6	LRRK1	0.95033	410.74	327.27	-0.32685	0.20439
sgAAK1_3	AAK1	0.95033	824.05	957.24	0.2159	0.2045
sgMAST3_7	MAST3	0.95231	89.371	119.63	0.41672	0.20511
sgIRAK4_9	IRAK4	0.95248	496.74	591.34	0.25102	0.20542
sgHIPK4_8	HIPK4	0.95248	696.3	577.68	-0.26903	0.20561
sgBRD2_2	BRD2	0.95248	379.19	300.36	-0.33522	0.20608
sgBRD2_8	BRD2	0.95248	348.92	423.43	0.2785	0.20639
sgTNK1_4	TNK1	0.95248	585.1	479.79	-0.28575	0.20656
sgLIMK1_1	LIMK1	0.95248	255	315.37	0.30549	0.20686
sgSTK32C_2	STK32C	0.95248	725.83	847.46	0.22324	0.20691
sgSGK494_7	SGK494	0.95248	495.18	589.22	0.25039	0.20713
sgTAOK2_10	TAOK2	0.95248	879.8	1018.2	0.21053	0.20713
sgEPHA2_5	EPHA2	0.95248	190.71	240.44	0.33275	0.20715
sgPTK2_3	PTK2	0.95248	656.72	543.08	-0.27365	0.20724
sgMAP4K5_8	MAP4K5	0.95248	1096.6	1257	0.19683	0.2074
sgMAK_6	MAK	0.95326	90.049	120.28	0.41362	0.20788
sgMINK1_4	MINK1	0.95326	1378.8	1565.7	0.18334	0.20813
sgSBK1_6	SBK1	0.95326	711.77	592.05	-0.26529	0.20814
sgTRIM33_4	TRIM33	0.95514	325.48	254.75	-0.35223	0.20896
sgERBB2_4	ERBB2	0.95514	421.63	337.58	-0.3199	0.20919
sgULK4_1	ULK4	0.95514	1081.8	923.46	-0.2281	0.20921
sgSTK25_7	STK25	0.95514	1235.9	1409.1	0.18901	0.20947
sgAMHR2_3	AMHR2	0.95514	410.19	327.74	-0.32287	0.20955
sgRIPK3_3	RIPK3	0.95514	1274.4	1097.8	-0.21511	0.20971
sgGRK4_5	GRK4	0.95514	725.66	846.41	0.22179	0.21015
sgDSTYK_5	DSTYK	0.95514	590.64	695.77	0.23597	0.21022
sgMAST4_2	MAST4	0.95514	206.66	258.76	0.32297	0.21024
sgPDPK1_4	PDPK1	0.95529	836.6	703.8	-0.24904	0.21046
sgDYRK1A_6	DYRK1A	0.95529	431.77	516.89	0.25906	0.21065
sgGSK3B_3	GSK3B	0.95636	537.42	438.96	-0.29135	0.21123
sgROCK2_8	ROCK2	0.95636	504.18	598.45	0.24684	0.21152
sgMAPK11_2	MAPK11	0.95636	543.9	643.08	0.24123	0.21159
sgDYRK1B_2	DYRK1B	0.95636	725.9	846.28	0.22109	0.21164
sgMKNK2_10	MKNK2	0.9569	204.52	256.06	0.32289	0.21195
sgSTK17B_3	STK17B	0.95751	205.46	257.13	0.32224	0.21228
sgPLK2_1	PLK2	0.95774	316.67	247.81	-0.35248	0.2128
sgSTK4_10	STK4	0.95774	136.08	96.843	-0.48651	0.21314
sgTP53RK_2	TP53RK	0.95774	958.25	1102.9	0.20263	0.2132
sgTSSK3_7	TSSK3	0.95774	1658.9	1449.4	-0.19467	0.21321
sgADRBK2_10	ADRBK2	0.95774	588.93	484.71	-0.28044	0.21333
sgFRK_8	FRK	0.95774	194.29	243.91	0.32663	0.21381
sgPDK2_7	PDK2	0.95774	771.35	646.63	-0.25408	0.21417
sgTSSK6_8	TSSK6	0.95774	608.2	501.92	-0.27661	0.21423
sgAURKC_6	AURKC	0.95774	282.16	345.71	0.2921	0.21429
sgFLT3_10	FLT3	0.95774	1069.5	1224.9	0.19553	0.21433
sgCDK3_1	CDK3	0.95774	511.14	416.72	-0.29399	0.21502
sgPRKD2_1	PRKD2	0.95774	332.48	403.25	0.27762	0.21521
sgMAP3K19_9	MAP3K19	0.95774	733.37	853.58	0.2187	0.21548
sgLMTK3_8	LMTK3	0.95774	1163.1	999.15	-0.21904	0.21558
sgBCKDK_7	BCKDK	0.95774	1813	1591.7	-0.18774	0.21559
sgPRKCB_10	PRKCB	0.95774	312.57	380.39	0.28247	0.2158
sgTGFBR1_2	TGFBR1	0.95774	548.29	647.09	0.23862	0.2158
sgMELK_10	MELK	0.95774	267.62	328.75	0.29582	0.21587
sgTBCK_8	TBCK	0.95774	546	447.54	-0.28631	0.21607
sgMAP2K4_2	MAP2K4	0.95774	478.65	568.78	0.24842	0.21612
sgSTK33_8	STK33	0.95774	339.47	411.05	0.27531	0.21629
sgDAPK1_7	DAPK1	0.96031	298.89	364.48	0.28537	0.21739
sgPDK3_4	PDK3	0.96031	446.93	361.11	-0.30686	0.2175
sgACVRL1_7	ACVRL1	0.96031	1222.7	1053.9	-0.21417	0.21771
sgPASK_1	PASK	0.96031	239.81	296.4	0.30452	0.21773
sgBCR_1	BCR	0.96031	1117.9	1276.8	0.19156	0.21782
sgMELK_7	MELK	0.96124	322.26	253.43	-0.34545	0.21833
sgCLK3_10	CLK3	0.96124	682.88	796.69	0.22208	0.21858
sgPRKAA2_3	PRKAA2	0.96124	634.47	742.72	0.22695	0.21884
sgGRK7_2	GRK7	0.96124	1272.4	1099.5	-0.21054	0.21908
sgCSNK1G1_10	CSNK1G1	0.96124	555.1	456.2	-0.28251	0.21915
sgMAP4K1_6	MAP4K1	0.96124	956.32	1098.9	0.20031	0.21917
sgPEAK1_5	PEAK1	0.96205	1111.5	953.85	-0.22047	0.21958
sgSBK2_3	SBK2	0.96205	879.99	1014.6	0.20519	0.21973
sgFER_4	FER	0.9642	105.8	138.51	0.38537	0.22051
sgTRPM7_9	TRPM7	0.9642	979.61	835.14	-0.22993	0.22061
sgIGF1R_6	IGF1R	0.96535	837.21	707.38	-0.24279	0.22106
sgZAP70_3	ZAP70	0.9657	145.38	185.65	0.35061	0.22136
sgMINK1_6	MINK1	0.9657	193.97	242.72	0.32192	0.22152
sgFGFR3_7	FGFR3	0.96571	159.49	202.28	0.34096	0.22171
sgBUB1B_8	BUB1B	0.96643	222.55	169.23	-0.39312	0.22227
sgRPS6KA2_9	RPS6KA2	0.96643	182.74	229.5	0.3271	0.2224
sgCDK3_9	CDK3	0.96643	347.48	275.76	-0.33244	0.22261
sgTAOK2_3	TAOK2	0.96643	1094	1249	0.19094	0.22264
sgMAP3K7_2	MAP3K7	0.96705	657.26	767.07	0.22258	0.22322
sgDYRK3_9	DYRK3	0.96705	172.5	127.59	-0.4321	0.22341
sgERN2_8	ERN2	0.96705	808.11	682.03	-0.24439	0.2236
sgMAST2_9	MAST2	0.96705	104.11	136.24	0.38484	0.22371
sgMAP3K11_5	MAP3K11	0.96705	719.19	835.72	0.21637	0.22374
sgEPHA5_1	EPHA5	0.96952	307.98	373.87	0.2789	0.2245
sgAKT2_2	AKT2	0.97066	773.14	895.16	0.21117	0.22495
sgPIM1_6	PIM1	0.97071	243.25	187.05	-0.37729	0.22528
sgMAP3K3_2	MAP3K3	0.97071	854.15	723.82	-0.23856	0.22552
sgMERTK_2	MERTK	0.97071	1382.7	1563	0.17672	0.22566
sgTIE1_3	TIE1	0.97071	933.4	795.11	-0.23108	0.22573
sgUHMK1_4	UHMK1	0.97172	864.83	733.59	-0.23716	0.22616
sgIGF1R_3	IGF1R	0.97244	347.94	419.02	0.2675	0.22715
sgJAK2_6	JAK2	0.97244	328.75	397.18	0.27208	0.22715
sgTRIM33_2	TRIM33	0.97244	509.2	600.9	0.23847	0.22729
sgCAMK2D_6	CAMK2D	0.97244	504.43	595.54	0.23913	0.22734
sgPAK4_7	PAK4	0.97244	998.83	854.62	-0.22471	0.2275
sgSRPK2_9	SRPK2	0.97244	367.76	294.05	-0.3217	0.22753
sgPRKDC_7	PRKDC	0.97244	780.1	658.26	-0.24465	0.22846
sgSTK17B_10	STK17B	0.97244	548.95	645.14	0.23254	0.22856
sgTTN_10	TTN	0.97244	763.57	883.6	0.21038	0.2287
sgSLK_5	SLK	0.97244	551.21	647.53	0.23195	0.22921
sgSBK1_10	SBK1	0.97244	564.62	662.42	0.23008	0.22962
sgROCK2_1	ROCK2	0.97244	338.84	408.28	0.26825	0.22976
sgCSNK1A1_6	CSNK1A1	0.97244	511.99	420.44	-0.2836	0.22979
sgPASK_3	PASK	0.97244	277.18	337.89	0.28476	0.22998
sgDYRK4_4	DYRK4	0.97244	704.94	818.35	0.21494	0.23009
sgFYN_7	FYN	0.97244	944.15	1082.2	0.19667	0.23019
sgMYLK4_9	MYLK4	0.76446	5.5967	0.75806	-1.9078	0.070867
sgCDK20_9	CDK20	0.97244	528.21	434.83	-0.28008	0.2303
sgAURKA_6	AURKA	0.97244	673.58	783.48	0.21776	0.23046
sgPXK_7	PXK	0.97244	799.76	923.01	0.20655	0.23087
sgPTK2B_4	PTK2B	0.97244	1410.5	1229.7	-0.19766	0.23088
sgEPHA5_7	EPHA5	0.97244	2040.2	2272.1	0.15526	0.23096
sgATR_10	ATR	0.97244	425.42	344.81	-0.30227	0.23127
sgPHKG2_6	PHKG2	0.97244	435.85	353.99	-0.29939	0.23158
sgTAOK2_1	TAOK2	0.97244	705	818.04	0.21426	0.23166
sgMAPK3_9	MAPK3	0.97244	1201.4	1039.5	-0.20862	0.23167
sgDYRK2_7	DYRK2	0.97244	1652.8	1452	-0.18676	0.23169
sgDMPK_3	DMPK	0.97244	781.91	903	0.20748	0.23206
sgALPK2_6	ALPK2	0.97244	694.35	806.09	0.21498	0.23229
sgVRK1_6	VRK1	0.97244	434.44	352.9	-0.29915	0.23241
sgAATK_5	AATK	0.97244	795.75	673.33	-0.24068	0.23247
sgVRK1_3	VRK1	0.97244	544.42	449.57	-0.2756	0.23251
sgMAPK13_2	MAPK13	0.97244	2173.8	2415	0.15175	0.23269
sgIRAK2_5	IRAK2	0.97244	705.12	817.88	0.21374	0.23287
sgTTBK2_7	TTBK2	0.97244	528.97	621.89	0.23307	0.23306
sgSRPK2_6	SRPK2	0.97244	1015.7	1159.7	0.191	0.23369
sgERBB3_1	ERBB3	0.97244	600.79	499.72	-0.26526	0.23371
sgMAP4K5_5	MAP4K5	0.97244	1302.6	1132.4	-0.20185	0.23378
sgULK4_2	ULK4	0.97244	297.67	234.56	-0.34244	0.23405
sgYES1_4	YES1	0.97244	934.54	798.6	-0.22652	0.23412
sgTTBK1_5	TTBK1	0.97244	700.01	588.11	-0.2509	0.23415
sgGRK5_2	GRK5	0.97244	202	153.28	-0.39596	0.23423
sgMAPK7_7	MAPK7	0.97244	1391.7	1214	-0.19699	0.23438
sgPRKAA2_2	PRKAA2	0.97273	392.13	316.35	-0.30891	0.23464
sgCDK2_7	CDK2	0.97624	491.97	403.96	-0.28374	0.23569
sgPKN2_10	PKN2	0.97684	468.05	553.12	0.24043	0.23602
sgCDK16_3	CDK16	0.97708	875.26	1004.7	0.19871	0.23655
sgCDKL3_9	CDKL3	0.97708	544.76	638.79	0.22933	0.23674
sgZAP70_1	ZAP70	0.97708	725.91	839.9	0.21016	0.23693
sgCDK11A_1	CDK11A	0.97708	277.3	337.11	0.28084	0.23704
sgIRAK2_8	IRAK2	0.97708	144.76	183.55	0.34039	0.23752
sgTYK2_1	TYK2	0.97708	734.21	848.88	0.20911	0.23771
sgDAPK3_7	DAPK3	0.97708	496.13	584.24	0.23541	0.23781
sgPRKG2_10	PRKG2	0.97708	717.03	829.74	0.21036	0.23834
sgSTK19_7	STK19	0.97708	475.71	561.23	0.23807	0.23855
sgCLK3_1	CLK3	0.97708	367.9	439.85	0.25704	0.23896
sgTGFBR1_9	TGFBR1	0.97708	1384.2	1208.8	-0.19524	0.23912
sgMET_1	MET	0.97708	988.57	848.88	-0.21954	0.23912
sgTAF1L_3	TAF1L	0.97708	1103	1253.3	0.18419	0.23931
sgVRK3_1	VRK3	0.97708	558.44	653.41	0.22623	0.23985
sgRPS6KA1_5	RPS6KA1	0.97708	289.41	350.55	0.27565	0.24008
sgEPHA2_8	EPHA2	0.97708	1238.6	1076.4	-0.20228	0.24048
sgRET_3	RET	0.97708	1260.3	1096.3	-0.20101	0.24059
sgDCLK1_7	DCLK1	0.97708	570.24	666.38	0.22442	0.24073
sgPASK_10	PASK	0.97708	1850.9	2063.5	0.1568	0.24079
sgADRBK1_9	ADRBK1	0.97708	938.82	804.44	-0.2226	0.24099
sgMYO3A_10	MYO3A	0.97708	28.627	41.95	0.53576	0.24259
sgMAP3K19_5	MAP3K19	0.97708	483.45	397.49	-0.28182	0.24125
sgPKDCC_8	PKDCC	0.97708	408.49	485.28	0.24795	0.24125
sgMAPK13_9	MAPK13	0.97708	1024	1166.4	0.18766	0.24129
sgDYRK1A_3	DYRK1A	0.97708	1095.4	1244.3	0.18366	0.2418
sgPAK4_2	PAK4	0.97708	110.7	142.89	0.36526	0.24191
sgULK4_4	ULK4	0.97708	625.25	523.24	-0.25652	0.24193
sgEPHA2_6	EPHA2	0.97708	659.45	765.18	0.21423	0.24196
sgFLT3_1	FLT3	0.97708	241.35	295.18	0.28941	0.24299
sgTEX14_2	TEX14	0.97708	683.86	575.98	-0.24728	0.24398
sgSBK2_8	SBK2	0.97708	298.11	359.96	0.27115	0.24398
sgPNCK_1	PNCK	0.97708	1337.7	1168.1	-0.19537	0.24401
sgEIF2AK4_7	EIF2AK4	0.97708	1134.5	982.79	-0.20686	0.24408
sgPNCK_4	PNCK	0.97708	638.95	535.92	-0.25326	0.24412
sgZAK_4	ZAK	0.97708	1468.6	1648.9	0.16696	0.24476
sgCDK13_6	CDK13	0.97708	564.45	469.89	-0.26401	0.24531
sgCDK14_4	CDK14	0.97708	706.7	816.64	0.20832	0.24549
sgZAK_10	ZAK	0.97708	417.03	494.18	0.24433	0.24561
sgTYK2_5	TYK2	0.97708	718.59	829.72	0.20718	0.24571
sgSLK_6	SLK	0.97708	1068.3	1213.4	0.18361	0.24576
sgSTK33_6	STK33	0.97708	465.09	548.04	0.23632	0.24581
sgTNK2_9	TNK2	0.97708	248.78	303.34	0.285	0.24625
sgNEK1_6	NEK1	0.97708	561.72	655.75	0.22294	0.24641
sgPXK_4	PXK	0.97708	616.36	516.29	-0.25512	0.24651
sgRIPK1_9	RIPK1	0.97708	146.09	184.38	0.33373	0.24653
sgACVR1B_5	ACVR1B	0.97708	941.03	808.05	-0.21955	0.24665
sgBMX_8	BMX	0.97708	672.15	778.02	0.21072	0.24739
sgSTK40_1	STK40	0.97708	1774.7	1978.4	0.15662	0.24777
sgWNK1_3	WNK1	0.97708	1085.6	1231.7	0.18194	0.2479
sgMYO3B_2	MYO3B	0.97708	351.76	283.32	-0.31115	0.24839
sgCDK14_1	CDK14	0.97708	884.41	1011.5	0.19347	0.2484
sgTSSK4_2	TSSK4	0.97708	1811.3	1605.1	-0.17421	0.24849
sgSTK17B_7	STK17B	0.97708	64.223	86.409	0.4224	0.24863
sgNRK_7	NRK	0.97708	406.78	482.18	0.24476	0.24855
sgPRKX_2	PRKX	0.97708	626.29	525.59	-0.25245	0.24858
sgMAP3K6_6	MAP3K6	0.97708	1160.3	1312.8	0.17803	0.24864
sgRIPK2_9	RIPK2	0.97708	1615.6	1425.1	-0.18096	0.24907
sgTBCK_1	TBCK	0.97708	444.88	524.82	0.23792	0.24923
sgWEE1_3	WEE1	0.97708	389.1	462.17	0.24771	0.24928
sgBLK_3	BLK	0.97708	374.37	303.2	-0.30332	0.24952
sgCSNK2A2_8	CSNK2A2	0.97708	517	428.64	-0.2698	0.24956
sgTRIB1_4	TRIB1	0.97708	895.04	767.39	-0.22173	0.25004
sgPLK2_9	PLK2	0.97708	535.06	444.75	-0.26615	0.2501
sgLIMK2_4	LIMK2	0.97708	252.21	197.63	-0.35022	0.25039
sgPIM3_7	PIM3	0.97708	333.17	398.87	0.25892	0.25057
sgGRK6_1	GRK6	0.97708	1639.6	1447.8	-0.17937	0.25074
sgMAP2K2_5	MAP2K2	0.97708	1542.3	1358.3	-0.18316	0.25081
sgCDK2_2	CDK2	0.97708	935.4	804.2	-0.21778	0.25113
sgWEE1_8	WEE1	0.97708	332.33	266.84	-0.31558	0.25123
sgCDK20_7	CDK20	0.97708	672.43	777.42	0.20901	0.25148
sgPDK2_10	PDK2	0.97708	208.74	160.75	-0.37481	0.25169
sgDYRK2_4	DYRK2	0.97708	863.85	739.72	-0.22352	0.25197
sgMATK_10	MATK	0.97708	287.86	347.21	0.26959	0.25243
sgMYO3B_7	MYO3B	0.97708	94.804	123.21	0.37467	0.25255
sgCDK10_6	CDK10	0.97708	1350.4	1182.9	-0.19097	0.25265
sgRET_2	RET	0.97708	438.65	360.04	-0.2842	0.25271
sgSIK3_1	SIK3	0.97708	1491.6	1670.6	0.16341	0.25313
sgKSR2_7	KSR2	0.97708	1199.4	1044.9	-0.19876	0.25315
sgCAMKV_2	CAMKV	0.97708	913.09	1041.6	0.18972	0.2534
sgEEF2K_2	EEF2K	0.97708	273.61	216.35	-0.33734	0.2534
sgSIK1_7	SIK1	0.97708	903.38	775.86	-0.21928	0.25348
sgDCLK1_10	DCLK1	0.97708	223.1	173.14	-0.36387	0.2536
sgPNCK_3	PNCK	0.97708	380.88	452.25	0.24718	0.25371
sgLYN_3	LYN	0.97708	199.27	152.94	-0.37957	0.25372
sgSTK38L_6	STK38L	0.97708	378.34	449.37	0.24762	0.25384
sgADCK4_9	ADCK4	0.97708	1406.1	1234.4	-0.18779	0.25388
sgPRKACA_4	PRKACA	0.97708	336.31	270.67	-0.31225	0.25389
sgC9orf96_9	C9orf96	0.97708	428.36	505.53	0.23846	0.25394
sgNEK10_2	NEK10	0.97708	1193.6	1039.9	-0.19869	0.25405
sgNEK6_2	NEK6	0.97708	728.54	838.72	0.20293	0.2541
sgPRKCB_4	PRKCB	0.97708	843.14	721.59	-0.22431	0.25418
sgJAK3_5	JAK3	0.97708	1158.7	1309.3	0.17615	0.2542
sgCLK1_4	CLK1	0.97708	610.85	513.03	-0.25133	0.25438
sgMAPK13_5	MAPK13	0.97708	556.92	648.82	0.21998	0.25455
sgSTK19_1	STK19	0.97708	976.35	1110.4	0.18545	0.25458
sgRYK_1	RYK	0.97708	1158.7	1008.3	-0.20035	0.25494
sgEPHA8_3	EPHA8	0.97708	1170.9	1019.5	-0.19949	0.25524
sgNEK8_1	NEK8	0.97708	735.19	624.76	-0.23445	0.25599
sgACVRL1_1	ACVRL1	0.97708	709.49	601.69	-0.23738	0.25607
sgDAPK3_4	DAPK3	0.97708	277.15	334.57	0.27071	0.2562
sgSGK3_3	SGK3	0.97708	258.47	313.26	0.2764	0.25628
sgMAPKAPK5_2	MAPKAPK5	0.97708	1140.5	1288.8	0.17621	0.25647
sgPKN2_8	PKN2	0.97708	528.28	439.98	-0.26334	0.25668
sgMAP2K2_3	MAP2K2	0.97708	621.87	720.33	0.21173	0.25701
sgSBK2_1	SBK2	0.97708	86.596	60.081	-0.52013	0.25684
sgRIPK1_6	RIPK1	0.97708	1299.5	1137.8	-0.19162	0.25704
sgPNCK_9	PNCK	0.97708	1218.4	1373.3	0.17249	0.25704
sgTAOK2_4	TAOK2	0.97708	579.94	673.81	0.21609	0.2574
sgAXL_6	AXL	0.97708	291.57	350.8	0.26595	0.2575
sgBRD2_5	BRD2	0.97708	407.04	333.03	-0.28874	0.25755
sgSIK3_3	SIK3	0.97786	23.223	34.468	0.55015	0.26012
sgBRSK2_3	BRSK2	0.97708	361.74	430.13	0.24917	0.25761
sgMAP3K6_9	MAP3K6	0.97708	592	496.88	-0.25224	0.25768
sgCLK1_10	CLK1	0.97708	774.77	888.63	0.19759	0.25817
sgADCK5_2	ADCK5	0.97708	371.17	440.64	0.24691	0.25832
sgMAP3K13_5	MAP3K13	0.97708	666.33	563.52	-0.24136	0.25853
sgALPK2_8	ALPK2	0.97708	187.44	143.42	-0.38376	0.25878
sgCDKL4_8	CDKL4	0.97708	117.07	149.28	0.34808	0.25889
sgCDKL3_5	CDKL3	0.97708	285.04	226.88	-0.32795	0.25893
sgLMTK3_9	LMTK3	0.97708	943.22	1073	0.18578	0.25901
sgTBK1_7	TBK1	0.97786	443.02	364.99	-0.27879	0.25943
sgPRPF4B_9	PRPF4B	0.97786	462.37	382.11	-0.27441	0.25961
sgBRSK1_4	BRSK1	0.97786	1153.9	1302.2	0.17429	0.26019
sgPIM1_10	PIM1	0.97786	1648.6	1837.2	0.15617	0.26053
sgFLT4_4	FLT4	0.97786	305.38	366.05	0.26064	0.26076
sgAURKB_2	AURKB	0.97786	196.12	150.95	-0.37543	0.26079
sgTSSK3_8	TSSK3	0.97786	201.65	155.65	-0.3714	0.26093
sgTNK2_7	TNK2	0.97786	963.82	1094.9	0.18382	0.26105
sgSIK3_7	SIK3	0.97786	641.67	741.35	0.20803	0.26115
sgMAPKAPK2_1	MAPKAPK2	0.97801	900.16	1025.1	0.18738	0.26191
sgTAOK3_5	TAOK3	0.97801	147.43	110.17	-0.41694	0.26233
sgACVR2B_10	ACVR2B	0.97801	1694.1	1503	-0.17264	0.26279
sgGRK1_8	GRK1	0.97801	658.21	759.24	0.20571	0.26292
sgNPR2_1	NPR2	0.97801	409.07	482.49	0.23763	0.26293
sgSRPK2_10	SRPK2	0.97801	369.35	437.89	0.24499	0.26313
sgMAPK1_9	MAPK1	0.97801	435.92	512.5	0.23299	0.26318
sgSTK25_6	STK25	0.97801	405.28	332.37	-0.28534	0.26334
sgMAP3K9_1	MAP3K9	0.97801	772.67	660.26	-0.22651	0.26342
sgBUB1_8	BUB1	0.97801	518.52	604.48	0.2209	0.26355
sgALK_4	ALK	0.97801	752.35	862.72	0.19725	0.2636
sgINSR_3	INSR	0.97801	1084.8	1225.9	0.17626	0.26407
sgMAP3K11_4	MAP3K11	0.97801	200.91	155.36	-0.36882	0.26442
sgSTK40_7	STK40	0.97801	689.76	793.63	0.2021	0.26469
sgTSSK6_2	TSSK6	0.97801	511.65	426.67	-0.2615	0.26471
sgSCYL3_2	SCYL3	0.97801	1880.4	1676.1	-0.16586	0.26476
sgWNK1_6	WNK1	0.97801	621.12	717.87	0.20852	0.265
sgMAPK14_3	MAPK14	0.97801	875.94	754.04	-0.21592	0.26507
sgCDK14_7	CDK14	0.97801	491.79	574.48	0.22379	0.26511
sgMASTL_7	MASTL	0.97801	1215.4	1063.4	-0.19255	0.26521
sgNUAK2_5	NUAK2	0.97801	614.6	710.61	0.2091	0.26524
sgBLK_6	BLK	0.97944	370.59	438.9	0.24348	0.26582
sgGRK4_1	GRK4	0.97963	793.96	907.81	0.19311	0.26607
sgCLK4_5	CLK4	0.98407	950.69	1078.9	0.18228	0.26746
sgRIOK2_2	RIOK2	0.98443	1076.7	937.4	-0.19961	0.26794
sgMARK4_4	MARK4	0.98443	1420.6	1252.7	-0.18133	0.26795
sgBUB1_6	BUB1	0.98651	181.42	223.59	0.30006	0.2688
sgPDK4_5	PDK4	0.98651	237.08	287.45	0.27689	0.26894
sgCAMK2G_8	CAMK2G	0.98651	330.52	393.36	0.25042	0.26917
sgPRKG2_8	PRKG2	0.98651	356.63	290.53	-0.29479	0.26935
sgSCYL2_3	SCYL2	0.98651	936.03	1062.3	0.18242	0.26949
sgPRKCI_2	PRKCI	0.98713	242.11	191.14	-0.3394	0.27006
sgFGFR2_2	FGFR2	0.98713	77.437	53.473	-0.52601	0.26991
sgTRIB3_8	TRIB3	0.98713	1041.2	1176.6	0.1762	0.27059
sgNRBP1_6	NRBP1	0.98713	126.79	93.662	-0.4329	0.27074
sgSTRADB_9	STRADB	0.98713	423.31	349.42	-0.27606	0.27083
sgIRAK3_4	IRAK3	0.98713	239.78	290.32	0.27487	0.27101
sgMAPK7_2	MAPK7	0.98713	1305.7	1148.2	-0.18532	0.27124
sgSYK_8	SYK	0.98713	581.45	490.12	-0.24607	0.27132
sgCDK2_6	CDK2	0.98713	524.41	439.21	-0.25526	0.27141
sgAXL_2	AXL	0.9872	474.53	554.18	0.2234	0.27163
sgPRKCG_5	PRKCG	0.98813	790.76	902.89	0.19108	0.27208
sgKIAA1804_5	KIAA1804	0.98887	471.58	550.7	0.22333	0.27276
sgMAPK9_5	MAPK9	0.98887	279.91	335.71	0.26142	0.27291
sgADRBK2_2	ADRBK2	0.98887	295.43	353.24	0.25702	0.27327
sgDAPK2_4	DAPK2	0.98887	823.19	708.27	-0.21664	0.27328
sgCASK_7	CASK	0.98887	519.39	435.07	-0.25502	0.27333
sgPINK1_10	PINK1	0.98887	401.51	472.45	0.23418	0.27345
sgCLK3_9	CLK3	0.98953	525	440.21	-0.25358	0.27413
sgADCK4_5	ADCK4	0.98953	179.82	221.27	0.29782	0.27419
sgRIPK2_2	RIPK2	0.98953	914.51	1037.6	0.18198	0.27435
sgCDC42BPA_6	CDC42BPA	0.98953	2097.5	2313.1	0.1411	0.27444
sgDDR2_7	DDR2	0.98953	531.49	616.87	0.21455	0.27473
sgABL2_9	ABL2	0.98953	866.85	985.46	0.18481	0.2748
sgKDR_10	KDR	0.98976	315.64	255.45	-0.30413	0.27514
sgERN2_9	ERN2	0.98976	339.25	402.37	0.24553	0.27536
sgFLT3_8	FLT3	0.98976	801.41	913.76	0.18906	0.27545
sgEPHA4_2	EPHA4	0.99042	534.25	448.77	-0.25103	0.27583
sgACVR2A_8	ACVR2A	0.99142	162.24	200.79	0.30588	0.27631
sgCAMKK1_7	CAMKK1	0.99163	617.94	523.88	-0.23783	0.2768
sgTRIO_5	TRIO	0.99163	83.879	58.993	-0.50061	0.2771
sgMAP2K5_10	MAP2K5	0.99163	930.58	806.94	-0.20544	0.27779
sgSTK11_1	STK11	0.99163	545.92	459.67	-0.24758	0.27852
sgSRPK3_2	SRPK3	0.99163	631.54	726.62	0.20204	0.27865
sgMAP3K4_1	MAP3K4	0.99163	485.42	565.1	0.21885	0.27871
sgTGFBR1_4	TGFBR1	0.99163	518.35	435.1	-0.25205	0.27879
sgDSTYK_8	DSTYK	0.99163	790.74	901.28	0.18854	0.27894
sgFLT3_9	FLT3	0.99163	693.91	795.04	0.19602	0.27944
sgMAPK13_1	MAPK13	0.99163	701.97	803.84	0.19524	0.27968
sgHIPK1_3	HIPK1	0.99163	966.66	840.32	-0.20185	0.27974
sgCSNK1G1_6	CSNK1G1	0.99163	277.95	223.21	-0.31516	0.2799
sgRIPK2_3	RIPK2	0.99163	1295.4	1141.5	-0.18226	0.27998
sgMET_10	MET	0.99163	392.58	461.46	0.23269	0.28032
sgC9orf96_2	C9orf96	0.99163	790.31	900.44	0.18799	0.28053
sgMAPK6_5	MAPK6	0.99163	672.66	771.46	0.19744	0.2806
sgBRSK1_8	BRSK1	0.99163	935.35	1058.7	0.17848	0.28076
sgCAMK1G_2	CAMK1G	0.99163	405.14	475.31	0.22992	0.28157
sgPRKACB_4	PRKACB	0.99163	410.61	481.32	0.22872	0.28219
sgMAP4K2_9	MAP4K2	0.99163	965.19	839.62	-0.20084	0.28222
sgPAK1_10	PAK1	0.99163	178.42	137.86	-0.36965	0.28229
sgFRK_10	FRK	0.99163	1533.4	1704.7	0.15271	0.28306
sgDDR1_7	DDR1	0.99163	318.29	377.81	0.24659	0.28318
sgNRBP1_1	NRBP1	0.99163	350.66	414.15	0.23945	0.28324
sgCAMK2A_7	CAMK2A	0.99163	1175.2	1032.2	-0.18704	0.28348
sgNEK10_1	NEK10	0.99163	684.94	585.57	-0.22576	0.28372
sgCAMK1G_10	CAMK1G	0.99163	232.12	280.26	0.27082	0.28396
sgDCLK3_1	DCLK3	0.99163	107.57	136.49	0.34063	0.28397
sgROR1_1	ROR1	0.99163	844.92	959.29	0.18296	0.28398
sgTGFBR2_3	TGFBR2	0.99163	1088.1	952.57	-0.19168	0.28448
sgPTK2B_9	PTK2B	0.99163	244.35	294.1	0.26636	0.28458
sgMASTL_4	MASTL	0.99163	138.25	104.18	-0.40481	0.28477
sgSTK24_3	STK24	0.99163	682.74	781.57	0.19478	0.28526
sgGUCY2D_8	GUCY2D	0.99163	491.66	412.44	-0.2529	0.28564
sgDYRK4_7	DYRK4	0.99163	600.12	690.62	0.20233	0.28592
sgEPHA5_8	EPHA5	0.99163	553.78	468.08	-0.24208	0.28619
sgPINK1_3	PINK1	0.99163	1005	1132.8	0.17263	0.28658
sgKALRN_8	KALRN	0.99163	217.43	171.62	-0.3396	0.28685
sgADCK4_2	ADCK4	0.99163	1735.6	1920.5	0.14591	0.28688
sgJAK2_5	JAK2	0.99163	151	186.95	0.30622	0.28713
sgBMPR1B_1	BMPR1B	0.99163	545.43	460.81	-0.24272	0.28742
sgCDKL4_10	CDKL4	0.99163	532.2	449.01	-0.24471	0.28768
sgATM_9	ATM	0.99163	953.23	830.14	-0.19926	0.28773
sgLTK_8	LTK	0.99163	312.73	370.95	0.24559	0.28812
sgMAPK14_10	MAPK14	0.99163	672.08	574.9	-0.22496	0.28828
sgRIOK2_3	RIOK2	0.99163	1082.5	948.54	-0.19035	0.28841
sgSTK38_9	STK38	0.99163	75.285	52.649	-0.50784	0.2884
sgCSNK1A1_9	CSNK1A1	0.99163	290.25	345.54	0.25077	0.289
sgSTK19_9	STK19	0.99163	1300.7	1149.3	-0.17837	0.2891
sgPHKG1_6	PHKG1	0.99163	412.59	482.48	0.22526	0.28937
sgSRPK2_8	SRPK2	0.99163	1395.1	1236.5	-0.17401	0.28938
sgCDKL4_6	CDKL4	0.99163	434.73	507.09	0.22168	0.28945
sgGRK7_3	GRK7	0.99163	574.21	661.4	0.20361	0.28962
sgMARK3_8	MARK3	0.99163	469.55	393.44	-0.25455	0.29003
sgSTRADA_5	STRADA	0.99163	459.87	384.82	-0.25642	0.29009
sgMST4_3	MST4	0.99163	401.13	469.6	0.22681	0.29025
sgINSRR_3	INSRR	0.99163	1236.3	1382.2	0.16079	0.29044
sgMAP4K2_10	MAP4K2	0.99163	567.18	653.5	0.20404	0.29046
sgDCLK1_8	DCLK1	0.99163	349.84	412.28	0.23632	0.29048
sgHIPK2_9	HIPK2	0.99163	575.82	662.93	0.20292	0.29092
sgSRPK2_3	SRPK2	0.99163	420.33	490.86	0.2233	0.29098
sgSTK10_9	STK10	0.99163	1372.9	1529.3	0.15549	0.29112
sgMAP2K2_9	MAP2K2	0.99163	672.82	769.37	0.19319	0.29178
sgCSF1R_4	CSF1R	0.99163	562.3	476.72	-0.23772	0.29183
sgACVR1B_10	ACVR1B	0.99163	1063.7	932.29	-0.19002	0.29194
sgANKK1_7	ANKK1	0.99163	427.23	498.33	0.22159	0.29241
sgPKDCC_5	PKDCC	0.99163	384.15	317.95	-0.27209	0.29249
sgBRD2_10	BRD2	0.99163	456.94	382.61	-0.25553	0.29263
sgTGFBR1_3	TGFBR1	0.99163	1330.4	1482.9	0.15648	0.29281
sgNUAK2_1	NUAK2	0.99163	467.42	392	-0.25329	0.29294
sgBRD4_8	BRD4	0.99163	366.35	430.4	0.23185	0.29315
sgCLK1_9	CLK1	0.99163	641.4	734.59	0.19542	0.29337
sgACVRL1_6	ACVRL1	0.99163	670.17	574.25	-0.22248	0.29369
sgSLK_9	SLK	0.99163	234.54	187.05	-0.32488	0.29381
sgSTK25_10	STK25	0.99163	392.39	325.44	-0.26916	0.29387
sgNEK3_5	NEK3	0.99163	850.33	737.81	-0.20452	0.29392
sgMST1R_10	MST1R	0.99163	100.12	73.106	-0.44837	0.29386
sgEPHA4_1	EPHA4	0.99163	909.56	791.84	-0.19972	0.29404
sgMAPK10_7	MAPK10	0.99163	271.71	219.36	-0.3075	0.29413
sgARAF_9	ARAF	0.99163	223.95	177.98	-0.32984	0.29465
sgPLK2_8	PLK2	0.99163	842.24	953.85	0.17932	0.29478
sgPDGFRA_6	PDGFRA	0.99163	566.75	652.25	0.20237	0.29484
sgGUCY2D_7	GUCY2D	0.99163	824.58	934.52	0.18035	0.29517
sgDYRK4_8	DYRK4	0.99163	341.18	401.98	0.23598	0.29521
sgIRAK3_2	IRAK3	0.99163	759.5	655.5	-0.21215	0.29525
sgTNNI3K_10	TNNI3K	0.99163	267.41	319.08	0.25396	0.29537
sgERBB3_2	ERBB3	0.99163	637.75	545.33	-0.22548	0.29551
sgKSR2_4	KSR2	0.99163	213.22	257.64	0.27181	0.29557
sgAKT2_6	AKT2	0.99163	491.33	568.89	0.21105	0.29562
sgGRK7_7	GRK7	0.99163	598.97	510.41	-0.23041	0.29577
sgSTK31_2	STK31	0.99163	368.38	432.31	0.2303	0.29578
sgMAP4K3_7	MAP4K3	0.99163	1147.4	1010.3	-0.18341	0.29607
sgLIMK1_7	LIMK1	0.99163	471.57	396.22	-0.25059	0.29628
sgMAP2K6_9	MAP2K6	0.99163	453.13	526.47	0.21599	0.2964
sgPAK4_1	PAK4	0.99163	732.17	833.32	0.18646	0.29673
sgCDK17_10	CDK17	0.99163	382.31	447.69	0.22722	0.29692
sgNPR1_3	NPR1	0.99163	742.65	640.63	-0.21288	0.29724
sgCLK2_2	CLK2	0.99163	634.65	542.88	-0.22495	0.29733
sgFGFR4_9	FGFR4	0.99163	327.94	268.99	-0.28491	0.29742
sgLMTK2_6	LMTK2	0.99163	1212.9	1354.8	0.15953	0.29743
sgPASK_8	PASK	0.99163	984.81	861.53	-0.19274	0.2976
sgTTN_9	TTN	0.99163	594.3	506.6	-0.22992	0.29794
sgCDC42BPB_5	CDC42BPB	0.99163	957.01	1077.8	0.17137	0.29798
sgAMHR2_6	AMHR2	0.99163	696.45	794.01	0.18887	0.29799
sgHCK_6	HCK	0.99163	220.19	175.06	-0.32917	0.29822
sgTRIM28_8	TRIM28	0.99163	176.9	215.9	0.28596	0.29841
sgNEK10_8	NEK10	0.99163	538.87	620.9	0.20407	0.29847
sgADCK3_2	ADCK3	0.99163	240.17	287.96	0.26079	0.29849
sgIRAK1_2	IRAK1	0.99163	605.34	516.67	-0.2281	0.29858
sgSTK11_5	STK11	0.99163	188.54	229.2	0.28033	0.29881
sgTLK2_10	TLK2	0.99163	177.18	138.17	-0.35641	0.29887
sgLRRK1_2	LRRK1	0.99163	816.91	708.53	-0.20507	0.29903
sgMAPK7_9	MAPK7	0.99163	559.32	475.31	-0.23433	0.29906
sgDDR1_4	DDR1	0.99163	168.62	206.32	0.28955	0.29942
sgSTK19_2	STK19	0.99163	423.21	353.6	-0.25859	0.29953
sgULK2_3	ULK2	0.99163	1121	987	-0.18344	0.29965
sgDMPK_2	DMPK	0.99163	983.31	860.71	-0.19192	0.29977
sgVRK2_2	VRK2	0.99163	1585.2	1416.1	-0.16267	0.3001
sgBLK_2	BLK	0.99163	588.01	501.32	-0.22967	0.30011
sgCLK4_2	CLK4	0.99163	29.661	17.61	-0.72034	0.29093
sgTTBK2_8	TTBK2	0.99163	678.53	583.11	-0.21829	0.30023
sgCDK12_10	CDK12	0.99163	253.07	203.78	-0.31112	0.30037
sgCDC42BPA_9	CDC42BPA	0.99163	89.67	114.44	0.34839	0.30085
sgEPHB3_5	EPHB3	0.99163	254.87	304.33	0.25493	0.301
sgACVR2B_4	ACVR2B	0.99163	928.64	1046.2	0.17183	0.30135
sgFLT3_2	FLT3	0.99163	1087.2	1217.9	0.16367	0.30151
sgSRPK1_3	SRPK1	0.99163	498.03	575.31	0.20774	0.30169
sgCDK20_5	CDK20	0.99163	875.77	988.69	0.17479	0.3018
sgPRKAA2_4	PRKAA2	0.99163	412.52	480.56	0.21977	0.30226
sgBCR_8	BCR	0.99163	1149.7	1285.2	0.1606	0.30242
sgINSRR_4	INSRR	0.99163	348.53	409.29	0.23125	0.30242
sgMARK1_5	MARK1	0.99163	1009.4	885.3	-0.18902	0.30254
sgTYK2_9	TYK2	0.99163	584.17	669.98	0.19741	0.3029
sgMAP3K12_4	MAP3K12	0.99163	227.36	181.71	-0.32174	0.30295
sgMST4_7	MST4	0.99163	340.19	280.49	-0.27746	0.30319
sgRPS6KB2_6	RPS6KB2	0.99163	937.6	819.72	-0.19362	0.30326
sgDAPK3_9	DAPK3	0.99163	770.48	873.74	0.18123	0.30334
sgPRKCH_1	PRKCH	0.99163	1149.8	1284.9	0.16016	0.3038
sgMAP2K3_9	MAP2K3	0.99163	344.3	284.24	-0.27566	0.30414
sgPRKCA_6	PRKCA	0.99163	971.44	851.02	-0.19071	0.30454
sgDYRK1B_4	DYRK1B	0.99163	206.53	249.17	0.2696	0.30497
sgCLK2_4	CLK2	0.99163	370.51	433.47	0.22583	0.3051
sgSTK38_10	STK38	0.99163	135.12	102.95	-0.38902	0.30511
sgPRKCG_2	PRKCG	0.99163	1453.1	1610.9	0.14865	0.30517
sgPDPK1_10	PDPK1	0.99163	495.8	572.27	0.20656	0.30535
sgTAF1L_5	TAF1L	0.99163	546.08	464.49	-0.23301	0.30537
sgMAP4K3_2	MAP4K3	0.99163	258.17	307.6	0.2518	0.30547
sgSGK223_1	SGK223	0.99163	866.86	755.6	-0.19794	0.30562
sgMAPK15_7	MAPK15	0.99163	859.99	970.59	0.17436	0.30592
sgPRKAA2_8	PRKAA2	0.99163	268	217.38	-0.30074	0.30598
sgTTBK2_5	TTBK2	0.99163	447.24	376	-0.24971	0.30622
sgSGK196_1	SGK196	0.99163	375.74	439.14	0.22439	0.30623
sgTTN_1	TTN	0.99163	280.38	332.49	0.24514	0.30644
sgMAPK10_10	MAPK10	0.99163	194.1	153.31	-0.33839	0.30648
sgPRKDC_6	PRKDC	0.99188	120.26	149.95	0.31594	0.30676
sgPKN1_5	PKN1	0.99249	559.84	642.5	0.19835	0.30716
sgRIOK2_6	RIOK2	0.99249	556.5	638.76	0.19858	0.30751
sgSTK32C_4	STK32C	0.99249	972.69	1092.5	0.16737	0.30753
sgFYN_5	FYN	0.99333	919.42	804.24	-0.19286	0.30811
sgIRAK2_3	IRAK2	0.99333	423.76	355.33	-0.25345	0.30819
sgACVR2A_9	ACVR2A	0.99402	121.46	151.23	0.31394	0.3086
sgMAPK6_7	MAPK6	0.99435	273	323.94	0.24597	0.3089
sgCDKL3_8	CDKL3	0.99442	260.32	309.64	0.24943	0.30913
sgEPHB2_5	EPHB2	0.99442	539.62	619.91	0.19976	0.30931
sgPHKG2_5	PHKG2	0.99449	538.19	458.12	-0.23194	0.30971
sgFGFR3_9	FGFR3	0.99449	372.98	435.59	0.2233	0.30994
sgPRKCG_9	PRKCG	0.99449	308.47	363.56	0.23636	0.31038
sgMOK_6	MOK	0.99449	74.281	95.732	0.36171	0.31055
sgCSNK1G2_3	CSNK1G2	0.99449	357.08	417.76	0.22583	0.31096
sgAKT2_1	AKT2	0.99449	388.88	453.11	0.22001	0.31105
sgSTK3_7	STK3	0.99449	414.41	481.44	0.21579	0.31106
sgINSRR_10	INSRR	0.99449	723.5	626.08	-0.20832	0.31108
sgADCK2_8	ADCK2	0.99449	599.89	514.03	-0.22244	0.31124
sgCDK12_1	CDK12	0.99449	482.53	408.39	-0.24013	0.31155
sgHIPK2_3	HIPK2	0.99449	179.31	141.02	-0.34439	0.31162
sgMAST3_8	MAST3	0.99449	1264.7	1123.1	-0.17123	0.31205
sgSTK33_1	STK33	0.99449	242.43	195.68	-0.30762	0.31214
sgSTK39_10	STK39	0.99449	502.49	426.51	-0.23603	0.31279
sgCDC42BPB_4	CDC42BPB	0.99449	611.46	698.11	0.19092	0.31297
sgBMPR1B_6	BMPR1B	0.99449	357.11	296.68	-0.26662	0.31301
sgSTK35_6	STK35	0.99449	526.2	604.53	0.19984	0.31309
sgALK_1	ALK	0.99449	1832.9	2014.4	0.13617	0.31342
sgEPHA6_9	EPHA6	0.99449	160.09	195.46	0.28635	0.31364
sgROCK1_4	ROCK1	0.99449	112.79	140.85	0.31791	0.31369
sgWNK3_1	WNK3	0.99449	377.51	314.9	-0.26084	0.31384
sgTRIB3_9	TRIB3	0.99449	1054.7	929.91	-0.18148	0.31411
sgSIK1_9	SIK1	0.99449	734.94	637.13	-0.20573	0.31424
sgPDGFRA_7	PDGFRA	0.99449	766.73	867.33	0.17764	0.3144
sgPRKCD_5	PRKCD	0.99449	667.25	758.85	0.18531	0.31457
sgAKT3_2	AKT3	0.99449	320.44	376.44	0.23172	0.31472
sgRYK_10	RYK	0.99449	340.62	398.95	0.22744	0.31476
sgTTBK2_9	TTBK2	0.99449	384.49	321.33	-0.25813	0.31553
sgACVR2A_10	ACVR2A	0.99449	1091.7	1218.9	0.15891	0.31594
sgRAF1_5	RAF1	0.99449	1466.1	1621.4	0.14509	0.31608
sgANKK1_2	ANKK1	0.99449	516.15	439.32	-0.23205	0.31612
sgSGK3_5	SGK3	0.99449	209.1	167.09	-0.3218	0.31623
sgPTK2_2	PTK2	0.99449	457.43	528.26	0.20728	0.31631
sgDYRK4_6	DYRK4	0.99449	158.87	193.86	0.28558	0.31632
sgTYK2_10	TYK2	0.99449	1407.5	1558.3	0.14671	0.31684
sgCSNK1A1_10	CSNK1A1	0.99449	1473	1628.4	0.14464	0.31695
sgNRBP2_5	NRBP2	0.99449	559.53	478.58	-0.22502	0.3171
sgCDK9_1	CDK9	0.99449	1131.5	1001.5	-0.17594	0.31716
sgRPS6KA1_8	RPS6KA1	0.99449	412.98	479.01	0.2135	0.31717
sgTBK1_10	TBK1	0.99449	488.19	414.38	-0.23596	0.3175
sgMAP2K3_10	MAP2K3	0.99449	548.34	628.11	0.1956	0.31767
sgALPK1_7	ALPK1	0.99449	1003	883.35	-0.1831	0.31796
sgTSSK3_1	TSSK3	0.99449	718.61	623.02	-0.20562	0.31803
sgTAF1_1	TAF1	0.99449	216.82	259.68	0.25916	0.31812
sgCSF1R_1	CSF1R	0.99449	428.61	496.15	0.21066	0.31823
sgCDK4_8	CDK4	0.99449	578.12	495.67	-0.22158	0.31882
sgCDK13_8	CDK13	0.99449	331.28	274.5	-0.27034	0.31884
sgSTK11_8	STK11	0.99449	511.01	586.9	0.19941	0.31884
sgCHEK1_7	CHEK1	0.99449	217.02	174.21	-0.31542	0.31895
sgTRPM6_2	TRPM6	0.99449	256.94	304.81	0.24559	0.31938
sgLIMK2_10	LIMK2	0.99449	919.91	807.37	-0.18805	0.31948
sgPHKG1_4	PHKG1	0.99449	542.05	463.2	-0.22633	0.31953
sgSTK16_2	STK16	0.9956	74.989	96.137	0.35423	0.32044
sgMOK_2	MOK	0.9956	451.12	381.54	-0.24111	0.3204
sgCDKL3_7	CDKL3	0.9956	468.64	540.02	0.20411	0.32048
sgPTK2B_1	PTK2B	0.99612	570.58	651.97	0.19206	0.32084
sgBCKDK_10	BCKDK	0.99677	806.47	909.06	0.17256	0.32136
sgNEK4_2	NEK4	0.99677	1269.7	1130.4	-0.16752	0.32144
sgTRPM6_7	TRPM6	0.9969	714.94	809.48	0.17894	0.32168
sgICK_7	ICK	0.99714	702.48	609.15	-0.20534	0.32222
sgTLK1_8	TLK1	0.99714	523.47	600.05	0.19664	0.32227
sgCAMKK2_1	CAMKK2	0.99714	873.53	765.49	-0.19025	0.32235
sgPIM1_9	PIM1	0.9972	1450.2	1298.1	-0.15966	0.32257
sgRPS6KB2_1	RPS6KB2	0.99727	1026.3	905.94	-0.17974	0.32278
sgNRK_9	NRK	0.99751	429.72	496.7	0.20855	0.32306
sgSIK1_1	SIK1	0.99808	695.22	602.78	-0.20553	0.32344
sgAKT2_4	AKT2	0.99813	557.82	637.47	0.19223	0.32396
sgCDK19_7	CDK19	0.99813	1007.5	888.98	-0.18039	0.32402
sgTRIM24_5	TRIM24	0.99813	1830	1652.7	-0.14691	0.32436
sgEPHA8_7	EPHA8	0.99813	929.29	817.12	-0.18536	0.32441
sgCDK11A_6	CDK11A	0.99813	915.52	1026.5	0.16493	0.32457
sgCDKL5_4	CDKL5	0.99813	647.4	559.56	-0.21001	0.32499
sgTAF1_3	TAF1	0.99813	1703.6	1872.1	0.13605	0.3253
sgMAP4K1_5	MAP4K1	0.99813	503.26	577.36	0.19782	0.32542
sgTBK1_2	TBK1	0.99813	648.66	560.81	-0.20962	0.32552
sgPKN3_6	PKN3	0.99813	398.72	335.37	-0.24897	0.32576
sgROR2_7	ROR2	0.99813	358.87	299.83	-0.25852	0.32582
sgINSR_8	INSR	0.99813	434.32	501.3	0.20646	0.32661
sgCDK4_5	CDK4	0.99813	178.62	141.59	-0.33306	0.3266
sgSTK24_7	STK24	0.99813	434.25	501.19	0.20638	0.32681
sgBCKDK_9	BCKDK	0.99813	1801.3	1626.9	-0.14682	0.32712
sgC9orf96_1	C9orf96	0.99813	184.81	222.64	0.2673	0.32728
sgIRAK3_10	IRAK3	0.99813	873.52	980.46	0.16644	0.3273
sgNUAK2_6	NUAK2	0.99813	489.58	562.03	0.19873	0.3274
sgPRKCD_2	PRKCD	0.99813	619.73	704.57	0.18482	0.32759
sgCDK19_3	CDK19	0.99813	414.72	479.51	0.20898	0.32762
sgRIOK3_9	RIOK3	0.99813	211.49	252.72	0.25588	0.32883
sgDCLK3_5	DCLK3	0.99813	721.55	815.27	0.17594	0.32892
sgRPS6KA2_3	RPS6KA2	0.99813	1439.5	1290.6	-0.15732	0.33049
sgPDK4_9	PDK4	0.99813	682.93	772.93	0.17835	0.33061
sgPRKD3_6	PRKD3	0.99813	474.43	403.96	-0.23142	0.33068
sgMAST4_8	MAST4	0.99813	348.83	291.5	-0.25821	0.33086
sgCAMK2B_10	CAMK2B	0.99813	671.6	760.53	0.17916	0.33091
sgMST4_10	MST4	0.99813	1270.1	1406.7	0.14727	0.331
sgVRK2_10	VRK2	0.99813	599.18	681.53	0.1855	0.33102
sgSTK32B_9	STK32B	0.99813	939.7	828.29	-0.18186	0.3313
sgPIM2_8	PIM2	0.99813	766.66	669.53	-0.19517	0.33134
sgWNK3_9	WNK3	0.99813	441.66	374.62	-0.23689	0.33162
sgSTRADB_4	STRADB	0.99813	533.19	609.23	0.19199	0.33174
sgKDR_5	KDR	0.99813	731.37	825.34	0.17415	0.33205
sgSCYL2_5	SCYL2	0.99813	860.36	965.1	0.16556	0.33241
sgMLKL_9	MLKL	0.99813	495.8	568.11	0.19605	0.33242
sgMAP2K3_8	MAP2K3	0.99813	749.03	653.62	-0.19628	0.33245
sgSTK32B_7	STK32B	0.99813	1188	1318	0.14978	0.33288
sgCDK18_6	CDK18	0.99813	404.66	341.62	-0.24367	0.33295
sgNTRK3_2	NTRK3	0.99813	806.26	706.2	-0.19092	0.33336
sgBUB1_3	BUB1	0.99813	497.2	569.46	0.19542	0.33365
sgTRIB2_9	TRIB2	0.99813	745.2	840	0.17253	0.33389
sgPKN1_3	PKN1	0.99813	353.09	410.49	0.21678	0.33411
sgPRKACG_9	PRKACG	0.99813	443.07	376.24	-0.2353	0.33411
sgIGF1R_7	IGF1R	0.99813	326.36	271.9	-0.26252	0.33415
sgPDIK1L_1	PDIK1L	0.99813	157.77	191.34	0.2767	0.33423
sgACVR1B_9	ACVR1B	0.99813	71.765	91.724	0.3497	0.33451
sgRIPK1_2	RIPK1	0.99813	127.29	156.4	0.295	0.33447
sgMAPK6_10	MAPK6	0.99813	152.9	120.05	-0.34642	0.33459
sgPRKCH_9	PRKCH	0.99813	576.92	656.59	0.18633	0.33471
sgSBK2_10	SBK2	0.99813	187.99	150.33	-0.32064	0.3348
sgPRKG1_3	PRKG1	0.99813	176.25	212.32	0.26718	0.3351
sgPHKG1_7	PHKG1	0.99813	333.78	278.65	-0.2596	0.33552
sgCAMK4_9	CAMK4	0.99813	533.32	608.76	0.19054	0.33562
sgADCK5_7	ADCK5	0.99813	734.46	640.94	-0.19621	0.33569
sgMYO3B_10	MYO3B	0.99813	577.29	497.79	-0.21338	0.33595
sgLATS1_1	LATS1	0.99813	800.39	701.38	-0.19026	0.33608
sgMERTK_7	MERTK	0.99813	190.41	152.54	-0.31805	0.33627
sgSCYL2_1	SCYL2	0.99813	127.76	156.83	0.29366	0.3363
sgSGK196_3	SGK196	0.99813	740.02	833.73	0.17179	0.33719
sgMAP2K4_9	MAP2K4	0.99813	634.11	718.55	0.18009	0.33731
sgBMP2K_1	BMP2K	0.99813	803.97	902.88	0.1672	0.33801
sgCSNK2A1_9	CSNK2A1	0.99813	162.88	128.87	-0.33562	0.33805
sgRIOK3_4	RIOK3	0.99813	636.36	551.85	-0.20523	0.33806
sgACVR1C_6	ACVR1C	0.99813	161.41	195.21	0.27276	0.33822
sgMUSK_6	MUSK	0.99813	592.3	511.81	-0.21035	0.33831
sgCDK5_10	CDK5	0.99813	358.06	415.5	0.21412	0.33831
sgMYLK2_1	MYLK2	0.99813	1097.7	1219.5	0.15176	0.33859
sgEPHB4_4	EPHB4	0.99813	391.19	330.29	-0.24346	0.33871
sgSTK25_2	STK25	0.99813	883.39	988.59	0.16214	0.33892
sgADCK5_3	ADCK5	0.99813	1990.3	1808.3	-0.1383	0.33906
sgDDR2_10	DDR2	0.99813	2031.6	2216.2	0.12538	0.33912
sgWNK4_10	WNK4	0.99813	763.15	668.01	-0.19182	0.33989
sgKIT_1	KIT	0.99813	1271.9	1406.1	0.14461	0.34001
sgNRK_10	NRK	0.99813	390.63	451.31	0.20781	0.34002
sgSTRADA_9	STRADA	0.99813	227.87	185.53	-0.29514	0.34003
sgCSF1R_2	CSF1R	0.99813	1450.3	1596.9	0.13885	0.34011
sgSCYL1_8	SCYL1	0.99813	482.68	412.81	-0.22509	0.34033
sgSRPK1_9	SRPK1	0.99813	329.67	383.79	0.2187	0.34042
sgULK3_2	ULK3	0.99813	412.62	475.42	0.20391	0.34116
sgCDK20_2	CDK20	0.99813	989.7	1102.7	0.15582	0.34136
sgTEX14_6	TEX14	0.99813	209.49	169.58	-0.30334	0.34153
sgLRRK2_1	LRRK2	0.99813	794.27	696.91	-0.18842	0.34169
sgDYRK2_5	DYRK2	0.99813	641.01	556.72	-0.20305	0.34172
sgYES1_7	YES1	0.99813	170.38	135.6	-0.32724	0.34172
sgADRBK2_4	ADRBK2	0.99813	812.39	713.63	-0.18674	0.34219
sgADRBK1_10	ADRBK1	0.99813	581.49	660.35	0.18318	0.34225
sgSTK3_10	STK3	0.99813	678	765.38	0.17465	0.34252
sgAURKA_8	AURKA	0.99813	574.25	496.19	-0.2104	0.34308
sgACVR1_10	ACVR1	0.99813	708.03	618.19	-0.19547	0.34318
sgCAMK1D_5	CAMK1D	0.99813	982.39	870.42	-0.1744	0.34334
sgSRMS_8	SRMS	0.99813	1316.8	1453.2	0.14202	0.34376
sgCAMKK2_9	CAMKK2	0.99813	1010.4	896.36	-0.17255	0.34376
sgCDKL1_1	CDKL1	0.99813	98.658	122.76	0.31247	0.34443
sgBCKDK_3	BCKDK	0.99813	1266.1	1133.6	-0.15944	0.34442
sgNEK8_3	NEK8	0.99813	399.06	460.06	0.20471	0.34443
sgMAP3K9_9	MAP3K9	0.99813	1228.8	1358.6	0.14484	0.34463
sgEPHA8_8	EPHA8	0.99813	456.62	523.31	0.19628	0.34483
sgBRDT_8	BRDT	0.99813	111.2	137.23	0.301	0.34533
sgKSR1_5	KSR1	0.99813	1138.5	1015.4	-0.16492	0.34564
sgMAP4K5_7	MAP4K5	0.99813	216.66	257.1	0.24588	0.34596
sgSRPK1_5	SRPK1	0.99813	293.69	244.16	-0.26549	0.34596
sgGRK5_8	GRK5	0.99813	841.88	942.22	0.16228	0.34604
sgICK_1	ICK	0.99813	499.48	570.08	0.1904	0.34635
sgPRPF4B_6	PRPF4B	0.99813	639.57	722.89	0.17641	0.34656
sgMAP3K6_4	MAP3K6	0.99813	1732	1895.1	0.12974	0.34675
sgKIT_8	KIT	0.99813	320.18	372.53	0.21788	0.347
sgMAPK10_2	MAPK10	0.99813	428.17	491.77	0.19935	0.34701
sgNUAK2_10	NUAK2	0.99813	618.57	699.94	0.17804	0.34712
sgFGFR4_6	FGFR4	0.99813	726.37	635.74	-0.19199	0.34725
sgGRK6_5	GRK6	0.99813	584.09	505.83	-0.20714	0.3474
sgCAMK1_5	CAMK1	0.99813	635.14	717.86	0.17638	0.34775
sgMAP4K5_3	MAP4K5	0.99813	255.86	300.87	0.23294	0.3478
sgHIPK2_5	HIPK2	0.99813	432.5	368.6	-0.23006	0.34795
sgWEE1_10	WEE1	0.99813	546.15	471.46	-0.21175	0.34813
sgKALRN_6	KALRN	0.99813	210.64	250.14	0.2469	0.34828
sgUHMK1_2	UHMK1	0.99813	1142	1019.4	-0.1637	0.34855
sgARAF_7	ARAF	0.99813	505.83	434.97	-0.21728	0.3487
sgFGFR1_5	FGFR1	0.99813	977.98	867.59	-0.17261	0.34872
sgCASK_5	CASK	0.99813	1596.2	1442.6	-0.14593	0.34878
sgCDK16_7	CDK16	0.99813	478.72	546.97	0.19191	0.34898
sgNEK7_2	NEK7	0.99813	621.85	703.19	0.17709	0.34901
sgCSNK1G3_1	CSNK1G3	0.99813	280.66	328.34	0.22561	0.34976
sgPRKCD_7	PRKCD	0.99813	793.5	889.09	0.16392	0.3502
sgMKNK1_8	MKNK1	0.99813	565.11	641.2	0.18194	0.35022
sgPDPK1_7	PDPK1	0.99813	1054.2	1169.9	0.15014	0.35034
sgTXK_4	TXK	0.99813	435.72	371.88	-0.228	0.35079
sgSCYL3_3	SCYL3	0.99813	1904.9	1732.4	-0.13683	0.35081
sgTP53RK_4	TP53RK	0.99813	327.34	380.06	0.21482	0.35082
sgPIM2_10	PIM2	0.99813	784.44	689.77	-0.18529	0.35119
sgILK_10	ILK	0.99813	437.37	373.43	-0.22744	0.35128
sgRET_5	RET	0.99813	259.36	214.27	-0.27435	0.35131
sgALPK1_3	ALPK1	0.99813	1635.7	1480.3	-0.14388	0.35146
sgMAP3K15_9	MAP3K15	0.99813	865.5	764.51	-0.17877	0.35196
sgTTK_1	TTK	0.99813	163.62	130.48	-0.32424	0.35215
sgTNK2_1	TNK2	0.99813	1351.4	1215.1	-0.15326	0.3523
sgLIMK1_8	LIMK1	0.99813	619.72	700.3	0.17609	0.35246
sgCDK8_10	CDK8	0.99813	1499.7	1353.7	-0.14771	0.35294
sgTNK1_3	TNK1	0.99813	1094.3	976.26	-0.16446	0.35311
sgPRKD3_5	PRKD3	0.99813	852.51	952.11	0.15924	0.35369
sgLMTK3_7	LMTK3	0.99813	633.18	551.73	-0.19833	0.35421
sgERN1_10	ERN1	0.99813	818.13	721.36	-0.18137	0.35426
sgCDK6_1	CDK6	0.99813	413.56	352.36	-0.23043	0.35431
sgLRRK1_1	LRRK1	0.99813	401.3	341.33	-0.23285	0.35443
sgLIMK1_5	LIMK1	0.99813	135.05	164.08	0.2791	0.3545
sgSRMS_5	SRMS	0.99813	586.91	509.57	-0.20348	0.35465
sgMAP2K5_4	MAP2K5	0.99813	287.27	239.34	-0.26237	0.35465
sgTGFBR2_6	TGFBR2	0.99813	671.46	586.8	-0.19411	0.35466
sgRPS6KA6_7	RPS6KA6	0.99813	356.39	411.75	0.20775	0.3547
sgRPS6KL1_4	RPS6KL1	0.99813	98.198	74.699	-0.39003	0.35501
sgPAK6_7	PAK6	0.99813	1254.5	1383.4	0.14095	0.35516
sgMARK2_1	MARK2	0.99813	1011.4	1122.6	0.15038	0.35601
sgABL1_4	ABL1	0.99813	451.72	387.04	-0.22241	0.35613
sgHIPK3_10	HIPK3	0.99813	277.57	324.24	0.2235	0.35641
sgFYN_3	FYN	0.99813	493.53	424.96	-0.21532	0.35661
sgMKNK2_4	MKNK2	0.99813	410.1	470.57	0.19799	0.35734
sgEIF2AK2_7	EIF2AK2	0.99813	776.39	683.57	-0.18344	0.35734
sgPAK6_1	PAK6	0.99813	589.97	667.14	0.17707	0.35735
sgFGFR2_1	FGFR2	0.99813	352.8	298.12	-0.2422	0.35736
sgTESK1_7	TESK1	0.99813	520.46	449.58	-0.21077	0.35778
sgROCK1_9	ROCK1	0.99813	331.75	384.14	0.21097	0.35808
sgERBB4_3	ERBB4	0.99813	377.61	320.56	-0.23561	0.35881
sgZAK_5	ZAK	0.99813	429.59	491.76	0.19458	0.35897
sgANKK1_4	ANKK1	0.99813	638.49	557.42	-0.19558	0.35917
sgPASK_5	PASK	0.99813	373.37	316.85	-0.23614	0.35962
sgTRRAP_8	TRRAP	0.99813	641.29	560.08	-0.19501	0.3598
sgCSNK1A1_4	CSNK1A1	0.99813	209.57	171.16	-0.29055	0.36016
sgZAK_7	ZAK	0.99813	151.33	182.27	0.26676	0.36024
sgZAP70_4	ZAP70	0.99813	488.49	420.93	-0.21427	0.36042
sgINSR_1	INSR	0.99813	1125.9	1244.4	0.14421	0.36046
sgEPHA2_1	EPHA2	0.99813	697.95	612.11	-0.18904	0.36048
sgGSG2_2	GSG2	0.99813	280.71	234.08	-0.26107	0.3605
sgNTRK2_7	NTRK2	0.99813	614.3	535.55	-0.19757	0.36068
sgPRKAA1_7	PRKAA1	0.99813	966.36	859.55	-0.16878	0.36075
sgPLK1_6	PLK1	0.99813	856.97	758.48	-0.1759	0.36083
sgMAPK1_6	MAPK1	0.99813	959.82	853.55	-0.1691	0.36097
sgPTK2_10	PTK2	0.99813	425.96	487.5	0.19426	0.36112
sgSRPK1_8	SRPK1	0.99813	762.15	853.03	0.16232	0.3615
sgOXSR1_9	OXSR1	0.99813	423.91	485.2	0.19439	0.36155
sgFYN_8	FYN	0.99813	756.71	666.31	-0.18327	0.36178
sgOBSCN_10	OBSCN	0.99813	1292.1	1421.7	0.13781	0.36194
sgIKBKE_1	IKBKE	0.99813	600.99	678.34	0.1744	0.36219
sgMAP3K13_8	MAP3K13	0.99813	238.06	279.64	0.23136	0.36278
sgCSNK1A1_7	CSNK1A1	0.99813	400.64	341.79	-0.22858	0.36289
sgMAPK9_8	MAPK9	0.99813	631.14	710.95	0.17153	0.36299
sgERBB3_7	ERBB3	0.99813	617.34	695.94	0.17265	0.36313
sgEPHA1_7	EPHA1	0.99813	1075.4	961.33	-0.16156	0.36391
sgSYK_9	SYK	0.99813	323.01	272.16	-0.24625	0.36398
sgMASTL_3	MASTL	0.99813	109.64	84.842	-0.36615	0.36407
sgPIM3_3	PIM3	0.99813	323.74	374.63	0.21002	0.36426
sgTBCK_9	TBCK	0.99813	514.62	583.97	0.18206	0.36461
sgSTRADB_6	STRADB	0.99813	385.59	328.45	-0.23076	0.36473
sgC9orf96_5	C9orf96	0.99813	315.08	265.17	-0.24793	0.36491
sgROCK1_6	ROCK1	0.99813	328.83	380.16	0.20868	0.3651
sgSIK1_8	SIK1	0.99813	730.74	818.41	0.16324	0.3652
sgCAMK1G_3	CAMK1G	0.99813	219.23	258.39	0.2361	0.36528
sgTTN_4	TTN	0.99813	430.9	492.38	0.19201	0.3653
sgKIT_4	KIT	0.99813	686.53	770.52	0.16629	0.36557
sgULK2_7	ULK2	0.99813	649.72	568.79	-0.1916	0.36566
sgPRKCA_7	PRKCA	0.99813	612.41	690.12	0.17208	0.36606
sgMAP3K19_8	MAP3K19	0.99813	634.59	713.96	0.16976	0.36739
sgMAP3K4_10	MAP3K4	0.99813	286.82	333.45	0.21661	0.36743
sgNEK9_3	NEK9	0.99813	680.08	596.94	-0.18782	0.36745
sgCDK2_1	CDK2	0.99813	331.59	280.24	-0.24199	0.36752
sgPKN2_6	PKN2	0.99813	152.02	182.57	0.26259	0.36779
sgCDK14_3	CDK14	0.99813	661.57	580.13	-0.18923	0.36842
sgCAMK2B_6	CAMK2B	0.99813	464.01	528.17	0.1865	0.36856
sgBRD2_9	BRD2	0.99813	1006.6	898.62	-0.16351	0.36875
sgGRK4_2	GRK4	0.99813	635.91	556.68	-0.19166	0.36888
sgBRSK2_6	BRSK2	0.99813	983.24	1089.5	0.14786	0.36895
sgTAF1_2	TAF1	0.99813	266.77	222.48	-0.26081	0.36898
sgACVR2B_5	ACVR2B	0.99813	1074.7	1187.4	0.14379	0.3692
sgEPHA3_5	EPHA3	0.99813	642.5	562.77	-0.19082	0.36922
sgRAF1_7	RAF1	0.99813	433.05	371.87	-0.2192	0.36923
sgSIK2_4	SIK2	0.99813	566.65	493.4	-0.19932	0.3694
sgNEK10_3	NEK10	0.99813	295.07	247.75	-0.25122	0.36947
sgACVR1B_1	ACVR1B	0.99813	905.66	1006	0.15147	0.36959
sgMOS_4	MOS	0.99813	591.76	667.1	0.17261	0.36987
sgCDKL4_9	CDKL4	0.99813	241.09	199.77	-0.26997	0.36989
sgRPS6KB2_3	RPS6KB2	0.99813	258.68	215.4	-0.26305	0.3701
sgBTK_2	BTK	0.99813	534.89	464.53	-0.20306	0.37013
sgPDK3_7	PDK3	0.99813	1243.8	1119.7	-0.15158	0.37022
sgMINK1_10	MINK1	0.99813	907.76	1008.1	0.15104	0.37066
sgTRRAP_3	TRRAP	0.99813	460.53	396.98	-0.21372	0.37081
sgMERTK_8	MERTK	0.99813	712.82	797.96	0.16257	0.37119
sgCDK11A_10	CDK11A	0.99813	1015.4	907.4	-0.16213	0.37124
sgACVRL1_4	ACVRL1	0.99813	836.99	742.16	-0.17326	0.37133
sgSRMS_1	SRMS	0.99813	750.74	838.85	0.15991	0.37145
sgTAF1L_6	TAF1L	0.99813	1071.3	1183.2	0.14314	0.37195
sgMAP3K11_8	MAP3K11	0.99813	569.71	642.75	0.17374	0.3725
sgNEK3_10	NEK3	0.99813	63.645	46.603	-0.44148	0.37187
sgHIPK2_2	HIPK2	0.99813	887.6	985.98	0.1515	0.37264
sgMET_5	MET	0.99813	324.56	374.62	0.20635	0.37293
sgIKBKE_10	IKBKE	0.99813	1077.8	1189.8	0.14252	0.37321
sgMAPK1_10	MAPK1	0.99813	970.71	866.35	-0.16391	0.37331
sgMAP3K2_8	MAP3K2	0.99813	644.58	723.79	0.16697	0.37335
sgNLK_8	NLK	0.99813	696.24	612.86	-0.18374	0.37363
sgADCK1_2	ADCK1	0.99813	951.36	1054.2	0.14795	0.37377
sgMAPK14_5	MAPK14	0.99813	652.7	572.93	-0.18776	0.374
sgHCK_7	HCK	0.99813	1279.5	1154	-0.14881	0.37422
sgMAP2K1_10	MAP2K1	0.99813	286.69	240.78	-0.25086	0.37463
sgDYRK4_5	DYRK4	0.99813	257.39	300.1	0.22071	0.37483
sgSRPK1_1	SRPK1	0.99813	392.03	448.57	0.19392	0.37507
sgVRK2_8	VRK2	0.99813	257.11	299.76	0.22066	0.37513
sgCSNK1G2_2	CSNK1G2	0.99813	564.79	637	0.1733	0.37513
sgPTK6_8	PTK6	0.99813	589.26	514.99	-0.194	0.37535
sgEIF2AK4_5	EIF2AK4	0.99813	934.8	833.5	-0.16528	0.37539
sgBMX_7	BMX	0.99813	216.42	178.41	-0.27719	0.37546
sgHIPK2_1	HIPK2	0.99813	398.64	341.55	-0.22238	0.37584
sgRNASEL_9	RNASEL	0.99813	286.58	240.82	-0.25004	0.37613
sgEPHA2_3	EPHA2	0.99813	206.33	169.57	-0.28157	0.37622
sgJAK1_6	JAK1	0.99813	1048.8	1158	0.14281	0.3764
sgPHKG2_10	PHKG2	0.99813	664.01	744.28	0.1644	0.37657
sgHUNK_4	HUNK	0.99813	458.76	521.35	0.18415	0.3768
sgTEC_10	TEC	0.99813	341.46	392.83	0.20163	0.37682
sgTEC_5	TEC	0.99813	385.56	441.27	0.19424	0.37685
sgPRKAA1_8	PRKAA1	0.99813	1182.6	1300.9	0.13744	0.377
sgGAK_3	GAK	0.99813	407.22	464.98	0.19093	0.37703
sgRNASEL_1	RNASEL	0.99813	525.72	594.21	0.17636	0.37744
sgSCYL3_10	SCYL3	0.99813	404.27	346.83	-0.22048	0.37744
sgEPHA3_3	EPHA3	0.99813	473.73	537.59	0.18207	0.37755
sgPAK3_8	PAK3	0.99813	1114.3	1000.8	-0.15481	0.37771
sgGUCY2D_1	GUCY2D	0.99813	1187.2	1305.6	0.13705	0.37784
sgSTRADA_1	STRADA	0.99813	573.74	646.29	0.17152	0.37792
sgKDR_2	KDR	0.99813	346.34	294.63	-0.23257	0.37814
sgPLK3_9	PLK3	0.99813	85.424	64.993	-0.38913	0.37798
sgCDKL1_3	CDKL1	0.99813	749.05	662.33	-0.17726	0.37834
sgMUSK_2	MUSK	0.99813	624.16	547.45	-0.18886	0.37836
sgSMG1_2	SMG1	0.99813	623.29	699.92	0.16703	0.37841
sgSTK3_8	STK3	0.99813	887.86	790.68	-0.16705	0.3786
sgMARK3_4	MARK3	0.99813	939.98	839.03	-0.16373	0.37878
sgHIPK2_8	HIPK2	0.99813	453.12	391.33	-0.21102	0.37899
sgWNK4_4	WNK4	0.99813	1871	1710.4	-0.12936	0.37927
sgROR2_1	ROR2	0.99813	1321.4	1448.2	0.13212	0.37958
sgLRRK2_6	LRRK2	0.99813	344.36	293.05	-0.23206	0.38001
sgSGK494_3	SGK494	0.99813	728.13	643.36	-0.17829	0.38014
sgNEK8_4	NEK8	0.99813	971.33	868.42	-0.16139	0.38018
sgWEE1_4	WEE1	0.99813	478.37	414.54	-0.20617	0.38082
sgCAMK1G_9	CAMK1G	0.99813	564.39	493.07	-0.19454	0.38083
sgGRK7_10	GRK7	0.99813	287.19	332.55	0.21088	0.38102
sgSMG1_4	SMG1	0.99813	1204.2	1085.5	-0.14965	0.38102
sgPRKD1_9	PRKD1	0.99813	1250.2	1128.4	-0.14775	0.38103
sgTP53RK_1	TP53RK	0.99813	1571.1	1429.1	-0.13659	0.38141
sgDCLK3_9	DCLK3	0.99813	1465.3	1600.7	0.1274	0.38178
sgMAP3K10_10	MAP3K10	0.99813	127.81	154.26	0.26942	0.38179
sgPKN1_10	PKN1	0.99813	931.34	1031	0.1465	0.382
sgVRK2_4	VRK2	0.99813	1374.3	1244.8	-0.14269	0.3822
sgITK_1	ITK	0.99813	311.99	359.77	0.20497	0.38256
sgMAP2K5_7	MAP2K5	0.99813	436.56	376.77	-0.21199	0.38276
sgADRBK1_3	ADRBK1	0.99813	1000.4	895.99	-0.15884	0.38278
sgBMPR2_10	BMPR2	0.99813	1147.1	1261.6	0.13713	0.38283
sgIRAK3_6	IRAK3	0.99813	1430.3	1297.4	-0.1405	0.38306
sgCAMK2B_5	CAMK2B	0.99813	436.9	496.68	0.1846	0.38319
sgTRIM28_9	TRIM28	0.99813	484.56	420.5	-0.20412	0.38324
sgJAK3_8	JAK3	0.99813	1605.1	1748.5	0.12343	0.38348
sgSTK16_3	STK16	0.99813	476.91	540.25	0.17955	0.38357
sgNEK11_4	NEK11	0.99813	788.88	877.68	0.1537	0.38366
sgSRPK1_4	SRPK1	0.99813	109.08	85.36	-0.35013	0.38371
sgBMPR2_6	BMPR2	0.99813	915.16	817.09	-0.16333	0.38402
sgCDK19_4	CDK19	0.99813	997.48	893.56	-0.15856	0.38404
sgSPEG_5	SPEG	0.99813	633.44	709.98	0.16433	0.3841
sgPRKD2_4	PRKD2	0.99813	430.97	490.08	0.18502	0.38417
sgZAP70_5	ZAP70	0.99813	229.39	268.17	0.22442	0.38436
sgMARK1_10	MARK1	0.99813	988.63	885.44	-0.15887	0.38452
sgNLK_9	NLK	0.99813	515.22	448.7	-0.19902	0.38491
sgMINK1_8	MINK1	0.99813	430.31	489.26	0.18483	0.38492
sgFES_5	FES	0.99813	864.96	770.83	-0.16601	0.38545
sgMAP2K6_2	MAP2K6	0.99813	389.33	444.38	0.19037	0.38557
sgFYN_6	FYN	0.99813	495.19	559.86	0.17675	0.38566
sgSTK36_3	STK36	0.99813	474.52	537.23	0.17872	0.3867
sgIRAK1_3	IRAK1	0.99813	427.03	368.62	-0.21165	0.38692
sgSCYL1_7	SCYL1	0.99813	360.28	308.17	-0.22473	0.38703
sgMAP2K1_3	MAP2K1	0.99813	247.53	206.97	-0.25704	0.38707
sgEPHA1_10	EPHA1	0.99813	622.64	547.45	-0.18535	0.38709
sgPRKX_6	PRKX	0.99813	710.26	628.21	-0.17683	0.38766
sgTSSK4_9	TSSK4	0.99813	459.97	398.71	-0.20571	0.38793
sgSTK19_8	STK19	0.99813	374.69	321.29	-0.22116	0.38794
sgMAPK8_4	MAPK8	0.99813	312.36	359.63	0.20268	0.3881
sgTRIB2_1	TRIB2	0.99813	761.95	847.87	0.15396	0.3882
sgMAST2_3	MAST2	0.99813	744.82	660.23	-0.17368	0.38835
sgSTK38L_10	STK38L	0.99813	237.46	198.11	-0.26016	0.38835
sgBCKDK_1	BCKDK	0.99813	812.66	722.96	-0.16852	0.38835
sgNTRK3_4	NTRK3	0.99813	1342.6	1216.8	-0.14184	0.3885
sgIKBKB_5	IKBKB	0.99813	1194.7	1310.9	0.13387	0.38854
sgTAOK1_5	TAOK1	0.99813	276.12	319.6	0.21027	0.38863
sgTTBK1_10	TTBK1	0.99813	163.56	194.25	0.24671	0.38869
sgMAP3K9_2	MAP3K9	0.99813	575.66	504.57	-0.1898	0.38872
sgEPHA4_5	EPHA4	0.99813	699.3	618.29	-0.17737	0.38872
sgPRKG1_2	PRKG1	0.99813	208.43	244.47	0.22903	0.38894
sgRNASEL_6	RNASEL	0.99813	401.07	345.33	-0.21532	0.3891
sgSNRK_10	SNRK	0.99813	252.97	212.05	-0.25347	0.38974
sgMYO3A_8	MYO3A	0.99813	404.52	460.49	0.18652	0.38994
sgCDK14_9	CDK14	0.99813	342.4	292.35	-0.22725	0.39008
sgCHEK2_6	CHEK2	0.99813	198.69	233.5	0.23184	0.39018
sgSTK33_7	STK33	0.99813	155.72	185.32	0.24962	0.39036
sgMKNK1_7	MKNK1	0.99813	373.67	320.65	-0.2201	0.39048
sgMARK3_3	MARK3	0.99813	556.2	625.4	0.16889	0.39053
sgSMG1_3	SMG1	0.99813	346.31	396.66	0.19533	0.39075
sgCSNK1D_9	CSNK1D	0.99813	1066.8	1173.9	0.13801	0.39085
sgGAK_10	GAK	0.99813	948.83	849.83	-0.15881	0.39105
sgTBCK_3	TBCK	0.99813	206.52	242.16	0.22864	0.39124
sgTTK_5	TTK	0.99813	101.57	79.293	-0.35324	0.39119
sgJAK2_4	JAK2	0.99813	388.65	442.96	0.18826	0.39146
sgMAK_1	MAK	0.99813	573.76	644.28	0.16695	0.39149
sgVRK1_7	VRK1	0.99813	358.66	410.05	0.1927	0.39218
sgSBK2_2	SBK2	0.99813	922.86	1019.8	0.14394	0.39221
sgRIOK1_5	RIOK1	0.99813	325.12	373.21	0.19844	0.39258
sgEPHB2_7	EPHB2	0.99813	832.84	923.22	0.14847	0.3926
sgPKMYT1_3	PKMYT1	0.99813	1019.8	916.24	-0.15433	0.39278
sgSGK3_2	SGK3	0.99813	1154.8	1267.3	0.13407	0.39303
sgNEK2_2	NEK2	0.99813	882.05	788.21	-0.16209	0.39311
sgCHEK2_2	CHEK2	0.99813	465.15	526.18	0.1775	0.39323
sgMAP2K2_10	MAP2K2	0.99813	459.52	399.16	-0.20269	0.39458
sgTNNI3K_9	TNNI3K	0.99813	290.91	246.49	-0.23818	0.39496
sgMAP3K19_2	MAP3K19	0.99813	733.58	816.14	0.15367	0.39499
[truncated: 3,072 more rows]

## Sheet: S3
Table S3. The kinase ranking results from MAGeCK analysis
Gene	neg|score	neg|p-value	neg|fdr	neg|rank	neg|goodsgrna	neg|log FC	pos|score	pos|p-value	pos|fdr	pos|rank	pos|goodsgrna	pos| Log FC
ILK	8.2904e-11	4.9622e-06	0.000502	1	8	-0.87096	0.99429	0.99218	1	494	0	-0.87096
ERBB2	1.1116e-10	4.9622e-06	0.000502	2	10	-0.57584	1	1	1	507	0	-0.57584
CDK13	2.7653e-07	4.9622e-06	0.000502	3	9	-0.36773	0.99924	0.99801	1	504	0	-0.36773
EGFR	3.1817e-07	4.9622e-06	0.000502	4	6	-0.62091	0.1814	0.45672	1	189	2	-0.62091
PRKDC	5.508e-07	4.9622e-06	0.000502	5	8	-0.36825	0.84067	0.92112	1	426	1	-0.36825
CHEK1	2.1531e-06	4.9622e-06	0.000502	6	7	-0.60948	0.99717	0.9933	1	502	0	-0.60948
EIF2AK3	3.3983e-06	1.4887e-05	0.001291	7	7	-0.35232	0.99996	0.99997	1	506	0	-0.35232
MARK2	8.1296e-06	2.4811e-05	0.001883	8	7	-0.47451	0.87935	0.93687	1	435	1	-0.47451
PLK1	4.4952e-05	0.00010421	0.006325	9	7	-0.34531	0.92031	0.95279	1	448	1	-0.34531
TLK2	4.6955e-05	0.00010421	0.006325	10	7	-0.44736	0.69008	0.86641	1	388	1	-0.44736
WEE1	0.00017315	0.00043171	0.016755	11	8	-0.21163	0.77352	0.9001	1	418	1	-0.21163
SMG1	0.00018882	0.00043171	0.016755	12	5	-0.10868	0.64738	0.85935	1	372	2	-0.10868
NLK	0.00019894	0.00043171	0.016755	13	5	-0.12172	0.99941	0.99833	1	505	0	-0.12172
SRC	0.00021168	0.00044163	0.016755	14	5	-0.088001	0.41094	0.699	1	295	1	-0.088001
MAPK3	0.00023114	0.00044163	0.016755	15	7	-0.22739	0.95953	0.97646	1	467	0	-0.22739
RPS6KB2	0.00024124	0.00044163	0.016755	16	8	-0.22152	0.99011	0.98921	1	487	0	-0.22152
PLK4	0.00040688	0.0013348	0.046687	17	6	-0.26392	0.90936	0.95278	1	445	1	-0.26392
CDK9	0.00048121	0.0013845	0.046687	18	7	-0.23163	0.1847	0.49461	1	192	1	-0.23163
NEK8	0.0015125	0.0041434	0.129655	19	7	-0.19785	0.87164	0.93686	1	432	1	-0.19785
CDK6	0.0016707	0.0046893	0.129655	20	7	-0.20593	0.23172	0.565	1	222	1	-0.20593
PAK1	0.0019884	0.0046992	0.129655	21	6	-0.24815	0.98629	0.98743	1	483	0	-0.24815
TBK1	0.0020493	0.0046992	0.129655	22	7	-0.18976	0.99569	0.99219	1	498	0	-0.18976
PHKG1	0.0029934	0.0070016	0.184783	23	5	-0.16262	0.48036	0.7575	1	326	2	-0.16262
NEK6	0.0031483	0.0096118	0.208584	24	4	-0.039284	0.36839	0.69899	1	276	3	-0.039284
CDK10	0.0033589	0.0096118	0.208584	25	6	-0.15873	0.95547	0.96364	1	465	0	-0.15873
CDK1	0.0037977	0.0096118	0.208584	26	5	-0.30727	0.99652	0.99219	1	501	0	-0.30727
BCKDK	0.0038801	0.0096217	0.208584	27	6	-0.15306	0.65959	0.85936	1	376	2	-0.15306
AURKB	0.0041065	0.0096217	0.208584	28	5	-0.22685	0.24384	0.5816	1	230	1	-0.22685
ERBB3	0.0051735	0.010723	0.217169	29	6	-0.21899	0.30747	0.64768	1	253	3	-0.21899
FGFR2	0.0059493	0.010733	0.217169	30	6	-0.26084	0.53539	0.78416	1	341	1	-0.26084
TRIO	0.0067492	0.012887	0.252332	31	3	-0.045464	0.54785	0.7932	1	349	1	-0.045464
C9orf96	0.0069513	0.015447	0.293016	32	4	0.050766	0.23876	0.58159	1	228	4	0.050766
RPS6KA4	0.0073889	0.017085	0.296472	33	5	-0.12874	0.93949	0.96363	1	454	1	-0.12874
PIK3R4	0.0078759	0.017085	0.296472	34	4	-0.066764	0.94963	0.96364	1	462	0	-0.066764
PNCK	0.0084208	0.017095	0.296472	35	6	-0.1919	0.42259	0.699	1	301	3	-0.1919
TRIM24	0.0086526	0.019268	0.304002	36	3	-0.090372	0.91728	0.95279	1	447	1	-0.090372
MAPK10	0.00867	0.019268	0.304002	37	4	-0.0062068	0.22866	0.565	1	221	3	-0.0062068
GRK5	0.0095428	0.020003	0.304002	38	6	-0.14941	0.20065	0.52332	1	203	3	-0.14941
MAP3K15	0.010077	0.020013	0.304002	39	6	-0.14631	0.70069	0.8732	1	390	1	-0.14631
MAP2K1	0.010213	0.021035	0.304002	40	6	-0.19089	0.96851	0.97647	1	474	0	-0.19089
CSNK1A1	0.010259	0.021035	0.304002	41	6	-0.22557	0.5354	0.78416	1	342	2	-0.22557
CDK2	0.010352	0.021035	0.304002	42	6	-0.20474	0.99196	0.99079	1	491	0	-0.20474
NEK9	0.010905	0.022543	0.318226	43	5	-0.19868	0.98241	0.98271	1	481	0	-0.19868
TYRO3	0.011828	0.025927	0.357681	44	4	-0.12726	0.17336	0.44693	1	182	1	-0.12726
AMHR2	0.013454	0.029123	0.384429	45	5	-0.12791	0.70411	0.8732	1	394	2	-0.12791
TGFBR2	0.013887	0.029133	0.384429	46	6	-0.16996	0.15526	0.42141	1	173	1	-0.16996
PEAK1	0.015029	0.031207	0.403038	47	4	0.0043933	0.082865	0.31022	1	121	3	0.0043933
ULK2	0.016296	0.040437	0.472139	48	5	-0.16956	0.99888	0.99717	1	503	0	-0.16956
MASTL	0.016375	0.040437	0.472139	49	5	-0.12481	0.13171	0.4214	1	153	2	-0.12481
BRD2	0.016612	0.040437	0.472139	50	5	-0.12819	0.71035	0.87321	1	398	1	-0.12819
ATR	0.017034	0.040437	0.472139	51	4	-0.10162	0.98115	0.9827	1	480	0	-0.10162
EEF2K	0.017412	0.040447	0.472139	52	4	-0.026887	0.029579	0.13688	1	62	2	-0.026887
ULK4	0.019435	0.04923	0.549937	53	4	-0.06229	0.73947	0.90009	1	407	2	-0.06229
BRD3	0.021246	0.051632	0.549937	54	3	-0.051209	0.9662	0.97646	1	472	0	-0.051209
PLK2	0.021556	0.051632	0.549937	55	4	-0.026596	0.82401	0.91587	1	425	1	-0.026596
RIPK3	0.021586	0.051632	0.549937	56	5	-0.10208	0.51461	0.7658	1	335	2	-0.10208
MAP3K11	0.022022	0.051641	0.549937	57	4	0.014887	0.61803	0.82775	1	368	2	0.014887
DSTYK	0.023917	0.058956	0.571057	58	3	-0.087194	0.4628	0.75749	1	317	2	-0.087194
ACVRL1	0.024086	0.058956	0.571057	59	5	-0.15782	0.99101	0.98921	1	489	0	-0.15782
SGK494	0.026846	0.058966	0.571057	60	5	-0.14605	0.33052	0.66407	1	264	2	-0.14605
TSSK6	0.027438	0.058966	0.571057	61	5	-0.12226	0.58257	0.82774	1	358	1	-0.12226
MAPK1	0.028818	0.062082	0.571057	62	5	-0.14634	0.79211	0.9001	1	420	1	-0.14634
MAP3K12	0.029505	0.062082	0.571057	63	4	-0.1639	0.92916	0.95279	1	451	1	-0.1639
EIF2AK4	0.029884	0.062082	0.571057	64	5	-0.16875	0.99562	0.99219	1	497	0	-0.16875
TRIM33	0.030366	0.062082	0.571057	65	5	-0.13863	0.73996	0.90009	1	409	1	-0.13863
MAK	0.033338	0.062092	0.571057	66	1	0.02895	0.020125	0.10645	1	53	4	0.02895
MKNK1	0.035213	0.07021	0.62443	67	3	0.0039774	0.17012	0.43833	1	180	3	0.0039774
CLK3	0.036746	0.076115	0.62443	68	3	-0.031956	0.025807	0.13307	1	59	3	-0.031956
MAPK7	0.038133	0.076115	0.62443	69	4	-0.13347	0.05453	0.26504	1	90	2	-0.13347
PRKD1	0.040125	0.076125	0.62443	70	5	-0.05802	0.64337	0.85935	1	371	1	-0.05802
PINK1	0.0403	0.076125	0.62443	71	3	-0.043706	0.19509	0.52331	1	198	4	-0.043706
MYLK3	0.040816	0.076125	0.62443	72	1	0.20923	6.6081e-05	0.0010569	0.092513	6	5	0.20923
STK38	0.041552	0.076125	0.62443	73	4	-0.088141	0.17082	0.43833	1	181	2	-0.088141
ACVR1B	0.042516	0.076125	0.62443	74	5	-0.14735	0.61329	0.82775	1	367	2	-0.14735
STK39	0.043616	0.080779	0.653775	75	4	-0.078997	0.58345	0.82774	1	359	1	-0.078997
IRAK3	0.046115	0.087042	0.686238	76	5	-0.091365	0.54916	0.7932	1	350	2	-0.091365
LCK	0.046391	0.087052	0.686238	77	2	0.044715	0.0027999	0.022543	1	13	4	0.044715
SIK1	0.048738	0.089801	0.688841	78	4	-0.073729	0.88472	0.93687	1	436	1	-0.073729
NPR1	0.048902	0.089801	0.688841	79	5	-0.14581	0.96335	0.97646	1	469	0	-0.14581
PKN1	0.051936	0.093046	0.688841	80	1	0.056851	0.3301	0.66406	1	263	3	0.056851
MAP2K3	0.052276	0.093056	0.688841	81	4	-0.11871	0.082815	0.31022	1	120	2	-0.11871
MERTK	0.052495	0.093056	0.688841	82	5	-0.05133	0.44637	0.71776	1	310	3	-0.05133
LMTK3	0.053778	0.09772	0.689428	83	3	0.063865	0.67578	0.8664	1	383	2	0.063865
CDK5	0.055271	0.10335	0.689428	84	4	0.06749	0.10055	0.32639	1	135	3	0.06749
CDC7	0.056994	0.10335	0.689428	85	5	-0.15116	0.96755	0.97647	1	473	0	-0.15116
TRRAP	0.057452	0.10335	0.689428	86	4	-0.077892	0.086388	0.31023	1	123	1	-0.077892
RIOK1	0.057922	0.10336	0.689428	87	5	-0.16048	0.90504	0.95278	1	442	1	-0.16048
YES1	0.058204	0.10336	0.689428	88	4	-0.085829	0.24534	0.59006	1	231	1	-0.085829
MAP3K5	0.058672	0.10336	0.689428	89	5	-0.062937	0.024896	0.12866	1	58	3	-0.062937
CSF1R	0.059516	0.10336	0.689428	90	3	0.024502	0.57222	0.82774	1	355	2	0.024502
MAP3K4	0.060711	0.10336	0.689428	91	3	-0.037182	0.11333	0.38446	1	140	4	-0.037182
TEX14	0.06232	0.11269	0.73549	92	5	-0.064367	0.99131	0.99079	1	490	0	-0.064367
TEC	0.06294	0.11269	0.73549	93	2	0.07345	0.14275	0.4214	1	168	4	0.07345
PKMYT1	0.066582	0.13047	0.842508	94	3	-0.0026507	0.063101	0.28245	1	95	3	-0.0026507
PTK2	0.070691	0.13616	0.865531	95	4	-0.11335	0.3962	0.699	1	288	3	-0.11335
SBK1	0.071026	0.14355	0.865531	96	3	-0.033043	0.37025	0.69899	1	277	2	-0.033043
GSK3B	0.07339	0.15506	0.865531	97	3	-0.0038672	0.62619	0.8354	1	369	2	-0.0038672
STK4	0.075447	0.15507	0.865531	98	3	0.008627	0.091976	0.3195	1	128	2	0.008627
PKN2	0.077432	0.15507	0.865531	99	3	-0.028636	0.11499	0.39283	1	142	4	-0.028636
FLT1	0.078184	0.15507	0.865531	100	2	0.066137	0.14859	0.42141	1	170	3	0.066137
MAPK14	0.078282	0.15507	0.865531	101	4	0.0015855	0.41811	0.699	1	298	1	0.0015855
GUCY2D	0.078743	0.15507	0.865531	102	4	-0.078387	0.12173	0.39284	1	145	4	-0.078387
CDK3	0.08	0.17378	0.865531	103	3	-0.020076	0.9257	0.95279	1	450	1	-0.020076
ERN2	0.080711	0.17378	0.865531	104	3	-0.010499	0.8058	0.91061	1	423	1	-0.010499
MAPK8	0.080994	0.17378	0.865531	105	3	-0.08743	0.72975	0.89265	1	405	2	-0.08743
EPHA2	0.081275	0.17378	0.865531	106	4	0.10318	0.034564	0.14161	1	66	5	0.10318
HIPK2	0.083491	0.17378	0.865531	107	4	-0.0090928	0.31549	0.65515	1	256	3	-0.0090928
PRKD3	0.084603	0.17378	0.865531	108	2	0.037274	0.21165	0.56499	1	212	3	0.037274
HCK	0.086388	0.17379	0.865531	109	3	-0.092727	0.54405	0.79319	1	347	1	-0.092727
AATK	0.086516	0.17379	0.865531	110	3	-0.056694	0.94776	0.96364	1	458	1	-0.056694
ADRBK1	0.086879	0.17379	0.865531	111	4	0.01076	0.87041	0.93686	1	431	1	0.01076
MAP2K5	0.087164	0.17379	0.865531	112	4	-0.17072	0.60659	0.82775	1	366	1	-0.17072
EPHB3	0.088169	0.17379	0.865531	113	2	-0.028266	0.066702	0.28246	1	103	4	-0.028266
NRBP2	0.091723	0.19181	0.865531	114	3	-0.03878	0.33073	0.66407	1	265	1	-0.03878
STK19	0.0921	0.19181	0.865531	115	4	-0.091181	0.03973	0.19412	1	71	4	-0.091181
PRKCQ	0.094347	0.19181	0.865531	116	2	-0.0069168	0.6569	0.85935	1	375	2	-0.0069168
GSG2	0.096137	0.19182	0.865531	117	3	-0.04828	0.99294	0.9908	1	492	0	-0.04828
SLK	0.099324	0.19775	0.865531	118	4	-0.011171	0.3999	0.699	1	291	2	-0.011171
CSNK2A2	0.099481	0.19775	0.865531	119	3	-0.091036	0.92934	0.95279	1	452	1	-0.091036
PDK2	0.10385	0.19775	0.865531	120	4	-0.13858	0.98922	0.9892	1	486	0	-0.13858
TLK1	0.10402	0.19775	0.865531	121	2	-0.018228	0.85419	0.93162	1	429	1	-0.018228
NUAK2	0.10406	0.19775	0.865531	122	2	0.081452	0.099324	0.32639	1	134	4	0.081452
RET	0.1043	0.19775	0.865531	123	4	-0.078755	0.96275	0.97646	1	468	0	-0.078755
ICK	0.10581	0.19775	0.865531	124	2	0.01832	0.37371	0.69899	1	280	3	0.01832
MAP4K2	0.10909	0.19775	0.865531	125	4	-0.10834	0.81992	0.91587	1	424	1	-0.10834
SRPK1	0.10931	0.19776	0.865531	126	3	-0.031236	0.11935	0.39283	1	144	4	-0.031236
LRRK1	0.10974	0.19776	0.865531	127	4	-0.10117	0.58956	0.82774	1	361	1	-0.10117
TGFBR1	0.11071	0.19776	0.865531	128	4	-0.070894	0.20289	0.52332	1	205	3	-0.070894
DYRK1B	0.11105	0.19776	0.865531	129	1	0.073234	0.069434	0.28996	1	109	4	0.073234
MAPK4	0.11461	0.19776	0.865531	130	2	0.037307	0.01632	0.088173	1	44	3	0.037307
DYRK2	0.11565	0.19776	0.865531	131	4	-0.071608	0.51561	0.7658	1	336	2	-0.071608
PTK6	0.11798	0.19776	0.865531	132	2	0.067149	0.66782	0.85936	1	379	2	0.067149
EPHA1	0.12002	0.19776	0.865531	133	4	-0.039003	0.90619	0.95278	1	443	1	-0.039003
CASK	0.1231	0.20533	0.865531	134	4	-0.059089	0.98758	0.9892	1	484	0	-0.059089
MYO3B	0.12448	0.20533	0.865531	135	4	-0.046947	0.7274	0.88704	1	403	2	-0.046947
CDK11A	0.12487	0.20533	0.865531	136	4	-0.10859	0.54721	0.7932	1	348	2	-0.10859
CSNK1G1	0.12873	0.21569	0.865531	137	3	-0.0033399	0.17363	0.44693	1	183	2	-0.0033399
NEK4	0.13221	0.22814	0.865531	138	4	-0.080355	0.53829	0.78416	1	344	1	-0.080355
SRPK2	0.13587	0.22814	0.865531	139	4	-0.085511	0.20025	0.52332	1	202	4	-0.085511
EPHA4	0.13907	0.22814	0.865531	140	4	-0.051683	0.75159	0.90009	1	411	2	-0.051683
STRADA	0.14017	0.22814	0.865531	141	4	-0.022844	0.62913	0.83541	1	370	2	-0.022844
CDK12	0.14019	0.22814	0.865531	142	3	-0.10838	0.9944	0.99218	1	495	0	-0.10838
PRKCA	0.14054	0.22814	0.865531	143	4	-0.091695	0.88582	0.93687	1	437	1	-0.091695
STK25	0.14132	0.22814	0.865531	144	3	0.092875	0.044612	0.20523	1	78	5	0.092875
LIMK1	0.14547	0.22814	0.865531	145	4	0.08721	0.29464	0.64767	1	250	3	0.08721
BLK	0.14798	0.22814	0.865531	146	4	0.073424	0.39857	0.699	1	290	3	0.073424
CDK19	0.14836	0.22814	0.865531	147	4	-0.0079722	0.095264	0.32639	1	132	4	-0.0079722
MAPK12	0.15146	0.22815	0.865531	148	3	-0.065207	0.075632	0.29664	1	113	2	-0.065207
TYK2	0.15193	0.22815	0.865531	149	1	0.058651	0.07721	0.29664	1	116	4	0.058651
IRAK1	0.15484	0.22815	0.865531	150	4	-0.053175	0.65095	0.85935	1	374	2	-0.053175
KIT	0.15526	0.22815	0.865531	151	2	0.13692	0.01343	0.071123	1	37	6	0.13692
MAP4K4	0.15693	0.22815	0.865531	152	2	0.069133	0.023581	0.1251	1	57	3	0.069133
SGK223	0.15725	0.22815	0.865531	153	3	-0.029935	0.51763	0.7658	1	337	1	-0.029935
GUCY2C	0.15831	0.22815	0.865531	154	2	0.09552	0.044536	0.20523	1	77	4	0.09552
DCLK2	0.15969	0.22815	0.865531	155	2	-0.0025843	0.092512	0.3195	1	129	3	-0.0025843
INSRR	0.16157	0.22815	0.865531	156	3	0.09997	0.044369	0.20523	1	75	5	0.09997
CAMKV	0.16188	0.22815	0.865531	157	2	0.080688	0.35657	0.69899	1	273	3	0.080688
FASTK	0.16682	0.22815	0.865531	158	1	-0.040118	0.29661	0.64767	1	251	3	-0.040118
TTBK2	0.16692	0.22815	0.865531	159	3	0.0076095	0.38067	0.69899	1	283	2	0.0076095
BRDT	0.16802	0.22815	0.865531	160	2	-0.050566	0.87436	0.93686	1	433	1	-0.050566
TSSK3	0.17035	0.24172	0.878485	161	4	0.12091	0.0051661	0.040258	1	20	4	0.12091
LIMK2	0.17134	0.24172	0.878485	162	3	-0.0013075	0.97132	0.97647	1	476	0	-0.0013075
STK16	0.17336	0.24173	0.878485	163	2	0.031781	0.41514	0.699	1	296	3	0.031781
ANKK1	0.17343	0.24173	0.878485	164	4	-0.038551	0.6842	0.8664	1	387	2	-0.038551
PIM1	0.17481	0.24892	0.878485	165	3	0.01036	0.42985	0.71089	1	304	2	0.01036
BRAF	0.17645	0.24892	0.878485	166	2	-0.010577	0.96499	0.97646	1	470	0	-0.010577
EPHB1	0.17857	0.24893	0.878485	167	2	-0.035379	0.59645	0.82774	1	363	1	-0.035379
MAP3K7	0.17986	0.24893	0.878485	168	3	0.003464	0.3361	0.67356	1	267	2	0.003464
ABL2	0.17998	0.24893	0.878485	169	3	-0.0097329	0.80402	0.91061	1	422	1	-0.0097329
SCYL1	0.18081	0.24893	0.878485	170	4	-0.15566	0.99589	0.99219	1	499	0	-0.15566
NEK10	0.18122	0.24893	0.878485	171	4	-0.080093	0.47051	0.75749	1	323	2	-0.080093
CDK8	0.18147	0.24893	0.878485	172	2	0.0037914	0.98021	0.9827	1	479	0	0.0037914
RAF1	0.18246	0.25814	0.905721	173	4	-0.104	0.51963	0.7658	1	338	2	-0.104
WNK3	0.18485	0.30015	1	174	3	-0.027652	0.40612	0.699	1	293	1	-0.027652
IGF1R	0.18739	0.30016	1	175	3	0.0039581	0.20678	0.55801	1	208	4	0.0039581
TESK1	0.18747	0.30016	1	176	4	-0.14363	0.95282	0.96364	1	463	0	-0.14363
SGK2	0.18791	0.30016	1	177	2	-0.071986	0.9835	0.98507	1	482	0	-0.071986
CDK15	0.19042	0.32131	1	178	4	-0.064724	0.32803	0.65516	1	261	1	-0.064724
SBK2	0.19046	0.32131	1	179	3	-0.020582	0.13616	0.4214	1	156	4	-0.020582
ADCK5	0.19251	0.32131	1	180	3	-0.004725	0.18791	0.49462	1	194	3	-0.004725
ABL1	0.19254	0.32131	1	181	4	-0.032031	0.99041	0.98921	1	488	0	-0.032031
PKDCC	0.19271	0.32131	1	182	3	0.00033658	0.76209	0.90009	1	412	1	0.00033658
CAMK2G	0.19767	0.33169	1	183	4	-0.11179	0.74625	0.90009	1	410	2	-0.11179
MYLK2	0.19907	0.34135	1	184	1	0.083903	0.31301	0.64768	1	254	3	0.083903
PAK7	0.20112	0.36416	1	185	4	-0.11764	0.018224	0.099298	1	47	2	-0.11764
PIM2	0.20814	0.36416	1	186	3	-0.048597	0.92952	0.95279	1	453	1	-0.048597
MAP3K10	0.21093	0.36417	1	187	2	0.061083	0.32374	0.65516	1	259	3	0.061083
TRIM28	0.21312	0.36417	1	188	3	0.065282	0.66882	0.85936	1	380	2	0.065282
RPS6KB1	0.21678	0.39778	1	189	2	0.030067	0.054098	0.26504	1	89	4	0.030067
CIT	0.22118	0.40696	1	190	2	-0.069927	0.26278	0.59981	1	238	2	-0.069927
ZAP70	0.22406	0.40697	1	191	2	0.026865	0.13008	0.41017	1	152	4	0.026865
FYN	0.22685	0.40697	1	192	3	0.0403	0.14524	0.42141	1	169	3	0.0403
ADCK4	0.22713	0.40697	1	193	2	-0.050549	0.055743	0.26504	1	92	4	-0.050549
SYK	0.22901	0.41805	1	194	3	-0.062388	0.53733	0.78416	1	343	1	-0.062388
SRPK3	0.22928	0.41805	1	195	2	-0.042231	0.42872	0.71089	1	303	2	-0.042231
STRADB	0.22956	0.41805	1	196	3	-0.00035991	0.46743	0.75749	1	320	3	-0.00035991
RIOK3	0.23172	0.41805	1	197	3	-0.014537	0.71641	0.87321	1	399	2	-0.014537
HIPK4	0.23476	0.41805	1	198	3	0.015084	0.97813	0.97977	1	478	0	0.015084
PDK3	0.23555	0.41805	1	199	3	-0.099178	0.3902	0.699	1	286	1	-0.099178
ACVR1C	0.23628	0.41806	1	200	1	0.012365	0.6645	0.85936	1	378	2	0.012365
CSNK1D	0.23817	0.41806	1	201	2	-0.037345	0.73302	0.89266	1	406	2	-0.037345
BRSK1	0.24039	0.41806	1	202	2	0.010723	0.46633	0.75749	1	319	2	0.010723
AURKC	0.24384	0.41806	1	203	1	0.076224	0.72339	0.88703	1	401	2	0.076224
STYK1	0.24709	0.4438	1	204	3	-0.04414	0.084603	0.31023	1	122	1	-0.04414
SCYL3	0.24933	0.45333	1	205	3	-0.12934	0.9945	0.99218	1	496	0	-0.12934
DYRK4	0.25132	0.45333	1	206	2	0.20871	0.020492	0.10645	1	54	6	0.20871
MARK3	0.25211	0.45333	1	207	3	-0.055192	0.90245	0.95278	1	441	1	-0.055192
VRK2	0.25882	0.45333	1	208	3	0.033956	0.2125	0.56499	1	213	4	0.033956
RPS6KA6	0.25903	0.45333	1	209	2	-0.087923	0.87906	0.93686	1	434	1	-0.087923
BUB1B	0.26022	0.45333	1	210	3	-0.04063	0.66276	0.85936	1	377	1	-0.04063
PRKX	0.26612	0.45333	1	211	3	-0.039792	0.99425	0.99218	1	493	0	-0.039792
PSKH1	0.26756	0.45333	1	212	3	-0.090536	0.48666	0.7575	1	329	2	-0.090536
TSSK4	0.26951	0.45333	1	213	3	-0.07858	0.72551	0.88704	1	402	2	-0.07858
TTK	0.27632	0.45333	1	214	3	0.0065207	0.068398	0.28996	1	108	2	0.0065207
STK35	0.28061	0.45334	1	215	1	0.028205	0.76373	0.90009	1	414	2	0.028205
KALRN	0.28259	0.45334	1	216	3	0.10462	0.20634	0.558	1	207	4	0.10462
TRPM7	0.28381	0.45334	1	217	2	0.052353	0.21009	0.56499	1	209	3	0.052353
DYRK3	0.28757	0.45334	1	218	3	-0.064918	0.92551	0.95279	1	449	1	-0.064918
AKT3	0.28777	0.45334	1	219	2	-0.010091	0.53342	0.78415	1	340	2	-0.010091
PHKG2	0.29234	0.45334	1	220	3	-0.066767	0.89276	0.93687	1	439	1	-0.066767
KDR	0.29464	0.45334	1	221	3	-0.026884	0.1536	0.42141	1	171	3	-0.026884
PRKACG	0.29909	0.45334	1	222	3	-0.054823	0.5136	0.7658	1	334	1	-0.054823
VRK1	0.30038	0.45334	1	223	2	-0.050886	0.7016	0.8732	1	392	2	-0.050886
GSK3A	0.30329	0.45334	1	224	1	0.02517	0.67563	0.8664	1	382	2	0.02517
PRKACA	0.30504	0.45334	1	225	3	-0.077081	0.03146	0.13688	1	65	2	-0.077081
CAMK2A	0.3062	0.45334	1	226	3	-0.092647	0.090241	0.31949	1	127	3	-0.092647
BMP2K	0.30735	0.45334	1	227	3	0.10132	0.064298	0.28245	1	97	5	0.10132
KSR2	0.31024	0.46415	1	228	3	-0.068522	0.70759	0.8732	1	395	2	-0.068522
NTRK2	0.31026	0.46415	1	229	3	-0.035092	0.54974	0.7932	1	351	2	-0.035092
MAP3K19	0.31319	0.46415	1	230	3	0.029412	0.13943	0.4214	1	162	4	0.029412
RIPK1	0.31439	0.46415	1	231	3	0.026365	0.26669	0.62003	1	240	3	0.026365
TEK	0.31714	0.46416	1	232	2	-0.02393	0.97789	0.97977	1	477	0	-0.02393
PXK	0.31922	0.46416	1	233	3	-0.0015672	0.37472	0.69899	1	281	2	-0.0015672
CDK4	0.31957	0.46416	1	234	3	0.0048153	0.67068	0.85936	1	381	1	0.0048153
NEK2	0.32191	0.47598	1	235	3	0.0018175	0.94762	0.96364	1	457	1	0.0018175
NEK3	0.32483	0.47598	1	236	3	0.041349	0.94325	0.96363	1	455	1	0.041349
SIK2	0.32532	0.47598	1	237	2	0.10875	0.077432	0.29665	1	117	4	0.10875
AURKA	0.32668	0.47599	1	238	2	0.13233	0.12653	0.41016	1	149	4	0.13233
FLT4	0.32938	0.47599	1	239	1	0.058984	0.43419	0.7109	1	308	2	0.058984
FRK	0.33342	0.48991	1	240	1	0.020307	0.46915	0.75749	1	321	2	0.020307
PRKCB	0.33654	0.48992	1	241	2	0.016822	0.2543	0.59007	1	235	3	0.016822
RYK	0.33804	0.48992	1	242	3	-0.059184	0.84792	0.9262	1	428	1	-0.059184
DCLK1	0.3403	0.50615	1	243	2	-0.012965	0.48524	0.7575	1	328	2	-0.012965
MAP3K13	0.34706	0.53045	1	244	2	-0.00012989	0.40126	0.699	1	292	2	-0.00012989
ERBB4	0.34714	0.53045	1	245	3	-0.047752	0.91499	0.95278	1	446	1	-0.047752
JAK2	0.34805	0.53045	1	246	1	0.1569	0.051279	0.21308	1	86	5	0.1569
NUAK1	0.34936	0.53045	1	247	2	-0.064953	0.22339	0.565	1	218	3	-0.064953
PRPF4B	0.35006	0.53045	1	248	2	0.057339	0.7011	0.8732	1	391	2	0.057339
CAMK1	0.3546	0.53046	1	249	1	0.07373	0.43343	0.71089	1	306	3	0.07373
PRKCI	0.35657	0.53046	1	250	3	-0.021755	0.67703	0.8664	1	384	1	-0.021755
RPS6KA2	0.35834	0.53046	1	251	3	-0.043039	0.36129	0.69899	1	275	2	-0.043039
PRKAA2	0.3607	0.53046	1	252	3	0.027603	0.066948	0.28246	1	105	4	0.027603
STK32A	0.36109	0.53046	1	253	1	-0.031892	0.77088	0.9001	1	415	2	-0.031892
PRKG2	0.36129	0.53046	1	254	2	-0.028521	0.3866	0.69899	1	284	3	-0.028521
PASK	0.36248	0.53046	1	255	3	-0.0058479	0.13677	0.4214	1	158	3	-0.0058479
SCYL2	0.36624	0.54116	1	256	1	0.13825	0.022769	0.1251	1	55	5	0.13825
NRBP1	0.36726	0.54116	1	257	2	-0.046517	0.054645	0.26504	1	91	4	-0.046517
NTRK1	0.37253	0.56426	1	258	3	-0.021992	0.10406	0.3264	1	138	2	-0.021992
RIPK2	0.37546	0.56426	1	259	2	0.065635	0.098793	0.32639	1	133	3	0.065635
GRK1	0.37785	0.56426	1	260	3	0.025862	0.0063579	0.052803	1	22	3	0.025862
RIOK2	0.3866	0.56426	1	261	2	0.063189	0.22406	0.565	1	219	3	0.063189
MAP4K3	0.38792	0.56426	1	262	3	-0.066509	0.051936	0.21872	1	87	3	-0.066509
CAMKK1	0.39443	0.56427	1	263	3	-0.05261	0.55162	0.7932	1	352	2	-0.05261
PRKAA1	0.3962	0.56427	1	264	3	0.051895	0.078743	0.29665	1	118	4	0.051895
MAP3K9	0.40272	0.56427	1	265	3	0.023451	0.5785	0.82774	1	357	2	0.023451
MARK1	0.40331	0.56427	1	266	3	-0.046819	0.94884	0.96364	1	459	1	-0.046819
GRK7	0.40358	0.56427	1	267	2	0.061881	0.23507	0.565	1	223	4	0.061881
EPHA6	0.4037	0.56427	1	268	1	0.020953	0.84685	0.9262	1	427	1	0.020953
PLK3	0.40449	0.56427	1	269	3	0.024135	0.027695	0.13308	1	61	4	0.024135
PKN3	0.40854	0.56427	1	270	2	0.0070869	0.9495	0.96364	1	461	0	0.0070869
TP53RK	0.40922	0.56427	1	271	3	-0.060153	0.59214	0.82774	1	362	2	-0.060153
MKNK2	0.40974	0.56427	1	272	1	0.011988	0.40804	0.699	1	294	3	0.011988
LRRK2	0.41041	0.56427	1	273	3	0.0039351	0.066763	0.28246	1	104	3	0.0039351
WNK2	0.411	0.58675	1	274	3	0.052575	0.013723	0.071133	1	38	5	0.052575
CDK17	0.41573	0.58675	1	275	1	0.072669	0.21131	0.56499	1	211	4	0.072669
ALPK1	0.4175	0.58675	1	276	3	-0.038995	0.030565	0.13688	1	64	3	-0.038995
PRKCE	0.42285	0.58675	1	277	3	-0.085006	0.57277	0.82774	1	356	1	-0.085006
ADCK2	0.42985	0.58676	1	278	2	-0.064847	0.73992	0.90009	1	408	2	-0.064847
TESK2	0.43107	0.58676	1	279	3	0.0044286	0.16107	0.43069	1	175	2	0.0044286
CDK16	0.43402	0.58676	1	280	3	0.021582	0.58845	0.82774	1	360	2	0.021582
BMPR1B	0.43419	0.58676	1	281	2	0.057669	0.067823	0.28246	1	107	2	0.057669
CSNK1A1L	0.44259	0.61609	1	282	2	-0.020056	0.19211	0.51282	1	196	2	-0.020056
MAP4K5	0.44461	0.61609	1	283	3	-0.026171	0.2866	0.64767	1	247	3	-0.026171
RPS6KC1	0.44714	0.6161	1	284	1	0.01888	0.36109	0.69899	1	274	2	0.01888
RPS6KA5	0.44828	0.62361	1	285	2	0.0054788	0.45503	0.74966	1	311	2	0.0054788
MLKL	0.44941	0.62361	1	286	2	0.049434	0.18705	0.49462	1	193	4	0.049434
AAK1	0.45054	0.62361	1	287	2	-0.060233	0.32299	0.65516	1	258	2	-0.060233
CDKL1	0.45166	0.62361	1	288	2	0.12382	0.044213	0.20523	1	74	5	0.12382
EPHA8	0.45356	0.62362	1	289	2	0.0093615	0.27048	0.62003	1	242	2	0.0093615
MAST4	0.46209	0.63281	1	290	2	0.15092	0.0040377	0.038551	1	17	7	0.15092
ITK	0.47378	0.65256	1	291	1	0.10051	0.3976	0.699	1	289	3	0.10051
MAPKAPK5	0.48025	0.65256	1	292	2	-0.015911	0.69554	0.86641	1	389	2	-0.015911
ADRBK2	0.48036	0.65256	1	293	2	-0.0053621	0.80357	0.91061	1	421	1	-0.0053621
PDGFRB	0.4824	0.65256	1	294	1	-0.010027	0.29768	0.64767	1	252	1	-0.010027
OBSCN	0.48347	0.65256	1	295	2	0.11713	0.23553	0.57414	1	224	4	0.11713
CAMKK2	0.48454	0.65256	1	296	2	0.031988	0.19907	0.52332	1	200	2	0.031988
KSR1	0.48593	0.65256	1	297	2	-0.067229	0.14132	0.4214	1	165	2	-0.067229
NEK1	0.48666	0.65256	1	298	1	0.034484	0.036406	0.16369	1	68	4	0.034484
FGFR4	0.48732	0.65256	1	299	2	-0.062698	0.52461	0.77634	1	339	1	-0.062698
GRK6	0.48801	0.65256	1	300	2	0.11856	0.067388	0.28246	1	106	5	0.11856
UHMK1	0.4894	0.65257	1	301	2	0.00016591	0.25231	0.59006	1	234	2	0.00016591
HSPB8	0.49089	0.65257	1	302	1	-0.054034	0.98899	0.9892	1	485	0	-0.054034
ARAF	0.49216	0.65257	1	303	2	0.00021627	0.13511	0.4214	1	155	1	0.00021627
MAP3K2	0.49404	0.65257	1	304	1	-0.044703	0.41927	0.699	1	299	3	-0.044703
ALPK3	0.49821	0.65257	1	305	1	-0.039138	0.99609	0.99219	1	500	0	-0.039138
TNK1	0.49904	0.65257	1	306	2	-0.041797	0.012502	0.068235	1	35	2	-0.041797
PDK1	0.5075	0.65257	1	307	1	0.0097057	0.45615	0.74967	1	312	2	0.0097057
CSNK1E	0.50954	0.66431	1	308	2	-0.050988	0.96537	0.97646	1	471	0	-0.050988
BCR	0.5136	0.66431	1	309	1	0.0152	0.066212	0.28246	1	101	4	0.0152
SGK1	0.51662	0.66432	1	310	2	-0.056445	0.96877	0.97647	1	475	0	-0.056445
PIM3	0.52262	0.67675	1	311	2	-0.034969	0.60611	0.82775	1	365	2	-0.034969
IRAK4	0.52461	0.67675	1	312	1	0.027625	0.7078	0.8732	1	396	1	0.027625
BTK	0.53143	0.67676	1	313	2	-0.05622	0.37516	0.69899	1	282	2	-0.05622
CDKL4	0.53276	0.67676	1	314	2	0.074572	0.21739	0.56499	1	214	4	0.074572
NPR2	0.54118	0.69021	1	315	1	0.065825	0.42638	0.71089	1	302	3	0.065825
BMX	0.54263	0.71707	1	316	2	0.067176	0.3226	0.65516	1	257	3	0.067176
WNK4	0.54656	0.71707	1	317	2	-0.042778	0.53926	0.78416	1	345	1	-0.042778
PTK7	0.5469	0.71707	1	318	1	0.038611	0.014755	0.07409	1	42	3	0.038611
ROS1	0.54785	0.71707	1	319	2	0.030849	0.31545	0.65515	1	255	2	0.030849
MUSK	0.54786	0.71707	1	320	2	0.033507	0.38772	0.69899	1	285	1	0.033507
ROCK2	0.56461	0.71708	1	321	1	0.46185	5.7109e-08	4.9622e-06	0.001506	2	9	0.46185
NTRK3	0.56588	0.71708	1	322	2	0.0088524	0.48347	0.7575	1	327	1	0.0088524
RNASEL	0.57159	0.71708	1	323	2	-0.034046	0.6024	0.82775	1	364	2	-0.034046
CDK14	0.57285	0.71708	1	324	2	0.16679	0.0089748	0.06099	1	30	6	0.16679
EPHA10	0.57546	0.71708	1	325	2	0.013606	0.56916	0.81912	1	354	2	0.013606
MAP2K2	0.57725	0.72992	1	326	2	0.093513	0.059573	0.27112	1	94	4	0.093513
CDC42BPG	0.5852	0.74232	1	327	2	-0.037205	0.95582	0.96364	1	466	0	-0.037205
TXK	0.58597	0.74232	1	328	2	-0.010523	0.10279	0.3264	1	137	2	-0.010523
CAMK4	0.58695	0.74232	1	329	1	-0.043504	0.70858	0.87321	1	397	2	-0.043504
CLK2	0.58783	0.74232	1	330	2	0.094188	0.037084	0.17177	1	69	3	0.094188
MAP3K3	0.58845	0.74232	1	331	2	0.072429	0.006553	0.052813	1	23	3	0.072429
STK24	0.58956	0.74232	1	332	1	0.20065	0.014179	0.071133	1	40	6	0.20065
CDC42BPA	0.59043	0.74232	1	333	1	0.040552	0.2193	0.56499	1	217	3	0.040552
MAP3K14	0.59091	0.74232	1	334	2	0.047323	0.47269	0.75749	1	324	1	0.047323
SIK3	0.59302	0.74232	1	335	1	0.10748	0.043806	0.20523	1	73	4	0.10748
EIF2AK2	0.59642	0.74232	1	336	2	0.12471	0.16023	0.43069	1	174	3	0.12471
SGK196	0.59986	0.74232	1	337	2	0.042739	0.26838	0.62003	1	241	3	0.042739
LMTK2	0.60155	0.74232	1	338	2	-0.014014	0.21025	0.56499	1	210	3	-0.014014
ALPK2	0.60551	0.74232	1	339	2	0.037067	0.12961	0.41017	1	151	3	0.037067
EPHA3	0.60851	0.74233	1	340	2	0.083097	0.45984	0.74967	1	315	3	0.083097
DAPK3	0.60992	0.74233	1	341	1	0.14804	0.0084306	0.059601	1	28	5	0.14804
TNIK	0.61976	0.74233	1	342	1	0.23921	5.188e-05	0.0010569	0.092513	5	7	0.23921
MAPKAPK3	0.62218	0.74233	1	343	1	0.05872	0.21751	0.56499	1	215	3	0.05872
STK32C	0.62379	0.74233	1	344	2	0.11156	0.16461	0.4307	1	178	4	0.11156
EPHB4	0.62623	0.74233	1	345	2	0.031919	0.95307	0.96364	1	464	0	0.031919
CAMK2B	0.63173	0.755	1	346	1	0.044076	0.33479	0.67355	1	266	3	0.044076
NEK5	0.63331	0.75501	1	347	2	0.032505	0.16518	0.4307	1	179	2	0.032505
TAF1L	0.63547	0.7664	1	348	2	0.018625	0.14187	0.4214	1	166	3	0.018625
MET	0.63605	0.7664	1	349	2	0.067012	0.19939	0.52332	1	201	4	0.067012
MAPKAPK2	0.63643	0.7664	1	350	1	0.15058	0.018694	0.10305	1	49	6	0.15058
HUNK	0.63721	0.7664	1	351	1	0.031746	0.37193	0.69899	1	279	3	0.031746
ALK	0.64344	0.77896	1	352	2	0.027579	0.1409	0.4214	1	164	4	0.027579
MAST1	0.64718	0.77896	1	353	1	0.21315	0.0030258	0.028567	1	15	6	0.21315
TAOK2	0.64793	0.77896	1	354	1	0.11469	0.0077627	0.059591	1	27	5	0.11469
PDPK1	0.65764	0.77896	1	355	2	0.032397	0.10211	0.3264	1	136	4	0.032397
MAST2	0.66232	0.77896	1	356	2	0.17961	0.053376	0.21873	1	88	5	0.17961
TBCK	0.66566	0.77896	1	357	1	0.015114	0.13797	0.4214	1	160	4	0.015114
MELK	0.66854	0.77897	1	358	2	-0.079511	0.25578	0.59007	1	236	2	-0.079511
BMPR1A	0.6699	0.77897	1	359	2	0.016358	0.45692	0.74967	1	313	3	0.016358
STK31	0.67311	0.77897	1	360	2	-0.032812	0.49492	0.76579	1	332	2	-0.032812
CSNK2A1	0.67525	0.77897	1	361	2	0.057551	0.64869	0.85935	1	373	2	0.057551
TIE1	0.67563	0.77897	1	362	1	0.029938	0.7713	0.9001	1	416	2	0.029938
PAK4	0.67773	0.77897	1	363	1	0.028155	0.19297	0.52331	1	197	4	0.028155
PTK2B	0.68051	0.77897	1	364	1	0.0051107	0.54263	0.79319	1	346	2	0.0051107
CAMK1G	0.68053	0.77897	1	365	2	0.14732	0.029764	0.13688	1	63	5	0.14732
CDK20	0.6812	0.77897	1	366	1	0.058536	0.094774	0.32639	1	131	4	0.058536
MARK4	0.68158	0.77897	1	367	2	0.053815	0.70211	0.8732	1	393	2	0.053815
TTBK1	0.68628	0.77897	1	368	2	-0.07714	0.90149	0.95278	1	440	1	-0.07714
MYLK4	0.69008	0.77897	1	369	1	-0.01569	0.77254	0.9001	1	417	2	-0.01569
ERN1	0.69196	0.77897	1	370	2	-0.02868	0.94639	0.96363	1	456	1	-0.02868
STK33	0.69401	0.78924	1	371	2	-0.0014322	0.13652	0.4214	1	157	4	-0.0014322
PDK4	0.69655	0.78924	1	372	2	-0.0072984	0.55563	0.80204	1	353	2	-0.0072984
TRIB3	0.7011	0.78925	1	373	2	0.11856	0.0093902	0.062846	1	31	5	0.11856
TRIB1	0.70652	0.7998	1	374	1	-0.013821	0.67895	0.8664	1	385	2	-0.013821
ROCK1	0.71202	0.7998	1	375	2	0.13242	0.045635	0.20523	1	80	5	0.13242
ADCK1	0.71446	0.7998	1	376	2	0.054604	0.8904	0.93687	1	438	1	0.054604
LYN	0.71495	0.7998	1	377	2	0.02991	0.046794	0.20871	1	84	3	0.02991
CDK18	0.71641	0.7998	1	378	2	7.2644e-05	0.32397	0.65516	1	260	1	7.2644e-05
DYRK1A	0.71786	0.79981	1	379	2	0.029665	0.13904	0.4214	1	161	3	0.029665
CLK1	0.7191	0.79981	1	380	2	0.04177	0.4887	0.7575	1	330	2	0.04177
GRK4	0.7193	0.79981	1	381	2	-0.017391	0.42989	0.71089	1	305	3	-0.017391
SNRK	0.71978	0.79981	1	382	2	0.12482	0.01876	0.10305	1	50	4	0.12482
MAPK11	0.72266	0.79981	1	383	2	0.079666	0.71848	0.88094	1	400	2	0.079666
MAP3K6	0.72461	0.79981	1	384	1	0.11907	0.027617	0.13308	1	60	5	0.11907
CDKL3	0.72702	0.79981	1	385	1	0.16058	0.018686	0.10305	1	48	5	0.16058
DMPK	0.7274	0.79981	1	386	2	-0.038033	0.12487	0.39284	1	147	3	-0.038033
LATS1	0.72787	0.79981	1	387	2	0.0060488	0.12744	0.41016	1	150	2	0.0060488
PRKCZ	0.72834	0.79981	1	388	2	0.017137	0.44487	0.71776	1	309	1	0.017137
ACVR2B	0.72941	0.79981	1	389	1	0.074838	0.39265	0.699	1	287	3	0.074838
MST1R	0.73162	0.82385	1	390	2	-0.042975	0.14065	0.4214	1	163	2	-0.042975
TAOK3	0.73238	0.82385	1	391	1	0.084552	0.017669	0.099288	1	45	5	0.084552
DAPK2	0.74225	0.8326	1	392	1	0.053101	0.013365	0.071123	1	36	4	0.053101
STK11	0.74622	0.8326	1	393	1	0.02952	0.12315	0.39284	1	146	3	0.02952
HIPK1	0.74847	0.8326	1	394	1	-0.053832	0.37135	0.69899	1	278	1	-0.053832
EPHA5	0.75345	0.8326	1	395	1	0.07643	0.12522	0.40046	1	148	3	0.07643
ATM	0.754	0.8326	1	396	1	0.020971	0.0009667	0.0098499	0.664324	9	2	0.020971
TTN	0.77096	0.83261	1	397	1	0.1501	0.012073	0.068235	1	34	6	0.1501
CLK4	0.77905	0.83261	1	398	1	0.082811	0.038952	0.17589	1	70	3	0.082811
MST4	0.77954	0.83261	1	399	1	0.11362	0.25769	0.59007	1	237	3	0.11362
IRAK2	0.78494	0.83261	1	400	1	0.15432	0.0057032	0.048873	1	21	5	0.15432
MAST3	0.78687	0.83261	1	401	1	-0.044617	0.28777	0.64767	1	248	2	-0.044617
SGK3	0.79304	0.83261	1	402	1	0.13548	0.0048251	0.040258	1	18	6	0.13548
MOK	0.79722	0.83261	1	403	1	0.0010816	0.45867	0.74967	1	314	3	0.0010816
CDKL5	0.80223	0.84093	1	404	1	0.075068	0.20583	0.558	1	206	2	0.075068
ROR2	0.80402	0.84093	1	405	1	0.051936	0.15369	0.42141	1	172	4	0.051936
STK32B	0.8058	0.84939	1	406	1	0.051016	0.46393	0.75749	1	318	3	0.051016
MAPK6	0.8119	0.86688	1	407	1	0.19276	0.016062	0.088163	1	43	6	0.19276
CAMK1D	0.81909	0.86688	1	408	1	0.05575	0.28204	0.6408	1	246	3	0.05575
ACVR1	0.81992	0.86688	1	409	1	-0.0093348	0.23594	0.57415	1	225	3	-0.0093348
FGFR1	0.82441	0.86689	1	410	1	0.089633	0.044526	0.20523	1	76	5	0.089633
TNK2	0.82722	0.86689	1	411	1	0.042702	0.16302	0.4307	1	176	3	0.042702
SRMS	0.83155	0.86689	1	412	1	0.049691	0.42104	0.699	1	300	3	0.049691
RPS6KL1	0.83349	0.86689	1	413	1	-0.00098648	0.46172	0.75749	1	316	1	-0.00098648
TAF1	0.84649	0.88485	1	414	1	0.12157	0.082656	0.31022	1	119	4	0.12157
PAK3	0.85385	0.90201	1	415	1	-0.09177	0.34409	0.69147	1	271	3	-0.09177
STK3	0.85556	0.90201	1	416	1	0.12159	0.27746	0.62004	1	244	3	0.12159
BMPR2	0.86219	0.90201	1	417	1	-0.041759	0.2378	0.58159	1	226	2	-0.041759
FES	0.86317	0.90201	1	418	1	-0.016682	0.90711	0.95278	1	444	1	-0.016682
STK38L	0.86762	0.90201	1	419	1	0.023632	0.77954	0.9001	1	419	1	0.023632
GAK	0.86887	0.90201	1	420	1	-0.084871	0.11272	0.38446	1	139	3	-0.084871
TNNI3K	0.87164	0.90201	1	421	1	-9.1111e-05	0.17998	0.45671	1	188	3	-9.1111e-05
RIPK4	0.87376	0.90201	1	422	1	-0.048836	0.17986	0.45671	1	187	1	-0.048836
MAP3K1	0.87466	0.90202	1	423	1	0.020175	0.28004	0.6408	1	245	3	0.020175
ULK1	0.87906	0.90202	1	424	1	-0.031153	0.16353	0.4307	1	177	1	-0.031153
JAK3	0.8822	0.90202	1	425	1	0.13623	0.035082	0.14792	1	67	5	0.13623
EPHA7	0.88826	0.90202	1	426	1	0.27051	0.0018225	0.019	1	11	6	0.27051
PDGFRA	0.89405	0.90202	1	427	1	0.094536	0.14238	0.4214	1	167	4	0.094536
MOS	0.89456	0.90202	1	428	1	0.12718	0.070469	0.28996	1	110	5	0.12718
DDR1	0.89708	0.91008	1	429	1	0.11247	0.065238	0.28246	1	100	5	0.11247
STK40	0.90029	0.91857	1	430	1	0.19733	0.0012004	0.011775	0.714759	10	7	0.19733
EPHB6	0.90173	0.91857	1	431	1	0.048651	0.00064527	0.0070711	0.536521	8	3	0.048651
DCLK3	0.90387	0.91857	1	432	1	0.081471	0.32893	0.65516	1	262	3	0.081471
PRKCD	0.90434	0.91857	1	433	1	0.011917	0.28946	0.64767	1	249	3	0.011917
MYLK	0.90457	0.91857	1	434	1	0.042062	0.51055	0.7658	1	333	2	0.042062
MAP2K7	0.90504	0.91857	1	435	1	0.16467	0.0022604	0.020737	1	12	5	0.16467
ROR1	0.90642	0.91857	1	436	1	0.084228	0.17824	0.44694	1	186	4	0.084228
FGR	0.90711	0.91857	1	437	1	0.10492	0.088369	0.31949	1	124	3	0.10492
AKT1	0.90802	0.91857	1	438	1	0.18189	0.0029803	0.028567	1	14	6	0.18189
KIAA1804	0.91047	0.91857	1	439	1	0.033452	0.1778	0.44694	1	185	3	0.033452
CSNK1G2	0.91113	0.91857	1	440	1	0.093081	0.11901	0.39283	1	143	4	0.093081
PDIK1L	0.92188	0.91858	1	441	1	0.11932	0.049574	0.21308	1	85	5	0.11932
MAPK15	0.92438	0.91858	1	442	1	0.056847	0.27339	0.62004	1	243	3	0.056847
CHUK	0.92699	0.91858	1	443	1	-0.050455	0.94937	0.96364	1	460	1	-0.050455
AKT2	0.9288	0.91858	1	444	1	0.12871	0.019298	0.10306	1	52	5	0.12871
MTOR	0.93248	0.91858	1	445	1	0.029039	0.094424	0.32639	1	130	4	0.029039
BRD4	0.93615	0.93587	1	446	1	0.090803	0.010769	0.068225	1	33	4	0.090803
IKBKE	0.93823	0.94375	1	447	0	0.029822	0.042678	0.20522	1	72	3	0.029822
MATK	0.93902	0.94376	1	448	0	0.08381	0.4153	0.699	1	297	2	0.08381
PAK6	0.93979	0.94376	1	449	0	0.029264	0.059285	0.27111	1	93	4	0.029264
PRKCG	0.94026	0.94376	1	450	0	0.12816	0.019132	0.10306	1	51	6	0.12816
FLT3	0.94071	0.95786	1	451	0	0.13238	0.014203	0.071133	1	41	5	0.13238
EIF2AK1	0.94222	0.95786	1	452	0	-0.025512	0.046391	0.2087	1	82	2	-0.025512
ZAK	0.94455	0.95786	1	453	0	0.098969	0.076779	0.29664	1	115	5	0.098969
PAK2	0.94652	0.95786	1	454	0	0.011308	0.43402	0.7109	1	307	3	0.011308
PRKCH	0.9468	0.95786	1	455	0	0.082735	0.089469	0.31949	1	126	4	0.082735
MAP4K1	0.9491	0.95787	1	456	0	0.11732	0.022915	0.1251	1	56	6	0.11732
OXSR1	0.9495	0.95787	1	457	0	0.076224	0.076139	0.29664	1	114	4	0.076224
DAPK1	0.95028	0.95787	1	458	0	0.025603	0.72941	0.89265	1	404	1	0.025603
STK36	0.95169	0.95787	1	459	0	0.13212	0.11452	0.39283	1	141	4	0.13212
IKBKB	0.95368	0.95787	1	460	0	0.032144	0.066236	0.28246	1	102	3	0.032144
PBK	0.95464	0.96349	1	461	0	0.053692	0.6812	0.8664	1	386	2	0.053692
PRKACB	0.95664	0.96815	1	462	0	0.1086	0.46985	0.75749	1	322	2	0.1086
LTK	0.95709	0.96815	1	463	0	0.047955	0.072022	0.28997	1	112	3	0.047955
STK17B	0.95931	0.96816	1	464	0	0.1724	0.006925	0.056693	1	25	5	0.1724
BUB1	0.96285	0.9721	1	465	0	0.041586	0.088889	0.31949	1	125	4	0.041586
EPHB2	0.96315	0.9721	1	466	0	0.099861	0.13725	0.4214	1	159	4	0.099861
MAP2K6	0.96423	0.97569	1	467	0	0.047136	0.24082	0.5816	1	229	3	0.047136
MAPK13	0.96574	0.97569	1	468	0	0.15066	0.010605	0.068225	1	32	6	0.15066
ADCK3	0.96702	0.97569	1	469	0	0.046717	0.49003	0.7575	1	331	3	0.046717
PRKD2	0.9672	0.97569	1	470	0	0.04629	0.33655	0.67356	1	268	3	0.04629
MAP3K8	0.96808	0.9757	1	471	0	0.052432	0.47918	0.7575	1	325	2	0.052432
CSNK1G3	0.96834	0.9757	1	472	0	0.15779	0.0067535	0.052813	1	24	5	0.15779
VRK3	0.96894	0.9757	1	473	0	0.012059	0.07158	0.28996	1	111	3	0.012059
NEK7	0.97076	0.9757	1	474	0	0.031454	0.7633	0.90009	1	413	2	0.031454
STK10	0.97195	0.97916	1	475	0	0.11778	0.046438	0.2087	1	83	5	0.11778
PRKG1	0.97294	0.97916	1	476	0	0.029135	0.3436	0.69147	1	270	3	0.029135
TAOK1	0.97301	0.97916	1	477	0	0.29513	2.1637e-05	0.00043171	0.068524	3	6	0.29513
FER	0.97361	0.97916	1	478	0	0.12491	0.21788	0.56499	1	216	4	0.12491
MAPK9	0.97448	0.97917	1	479	0	0.14652	0.064898	0.28245	1	99	5	0.14652
MINK1	0.97795	0.98189	1	480	0	0.16726	0.007225	0.056703	1	26	6	0.16726
ULK3	0.9782	0.98189	1	481	0	-0.0033309	0.87011	0.93686	1	430	1	-0.0033309
LATS2	0.97905	0.9819	1	482	0	0.33953	2.4015e-05	0.00045156	0.068524	4	7	0.33953
BRSK2	0.98043	0.98656	1	483	0	0.0034881	0.00867	0.059601	1	29	3	0.0034881
TRPM6	0.98088	0.98656	1	484	0	0.07732	0.24822	0.59006	1	232	3	0.07732
HIPK3	0.98282	0.98845	1	485	0	0.1772	0.01409	0.071133	1	39	5	0.1772
STK17A	0.98321	0.98845	1	486	0	0.067944	0.18413	0.49461	1	191	4	0.067944
MYO3A	0.98471	0.98846	1	487	0	0.028546	0.13435	0.4214	1	154	4	0.028546
ACVR2A	0.98524	0.98846	1	488	0	0.095354	0.23829	0.58159	1	227	3	0.095354
CDK7	0.98533	0.98846	1	489	0	0.054055	0.18853	0.50369	1	195	2	0.054055
CDKL2	0.98601	0.98846	1	490	0	0.09942	0.20242	0.52332	1	204	4	0.09942
AXL	0.98754	0.99022	1	491	0	0.090471	0.1768	0.44694	1	184	3	0.090471
NEK11	0.98777	0.99022	1	492	0	0.061957	0.25132	0.59006	1	233	3	0.061957
SPEG	0.98806	0.99022	1	493	0	0.0070784	0.19714	0.52331	1	199	3	0.0070784
CHEK2	0.98999	0.99159	1	494	0	0.14569	0.044999	0.20523	1	79	5	0.14569
WNK1	0.9902	0.9916	1	495	0	0.14395	0.046134	0.2087	1	81	5	0.14395
TRIB2	0.99081	0.9916	1	496	0	0.10532	0.34125	0.68451	1	269	3	0.10532
INSR	0.99084	0.9916	1	497	0	0.16031	0.0051463	0.040258	1	19	6	0.16031
CAMK2D	0.99163	0.99301	1	498	0	0.10763	0.35329	0.69899	1	272	3	0.10763
CDC42BPB	0.99344	0.99302	1	499	0	0.094502	0.18205	0.48589	1	190	4	0.094502
RPS6KA3	0.99537	0.99637	1	500	0	0.032171	0.26428	0.59981	1	239	3	0.032171
FGFR3	0.99596	0.99637	1	501	0	0.11535	0.064497	0.28245	1	98	5	0.11535
RPS6KA1	0.99652	0.99747	1	502	0	0.085544	0.06362	0.28245	1	96	4	0.085544
NRK	0.99695	0.99847	1	503	0	0.17572	0.018193	0.099298	1	46	6	0.17572
JAK1	0.99841	0.99943	1	504	0	0.24644	6.9163e-05	0.0010669	0.092513	7	7	0.24644
DDR2	0.99854	0.99951	1	505	0	0.098674	0.22775	0.565	1	220	4	0.098674
MAP2K4	0.99974	0.99995	1	506	0	0.21184	0.0039019	0.038541	1	16	6	0.21184
CSK	1	1	1	507	0	1.0213	3.6648e-15	4.9622e-06	0.001506	1	10	1.0213

## Sheet: S4
Table S4. Combinational Index of AZD4547 and Cpd22 caculated by CompuSyn software.
Cell Line	Dose AZD4547 (nM)	Dose Cpd22 (uM)	CI*
KatoIII	100.0	2.0	0.39005
	10.0	1.0	0.1877
SNU16	100.0	2.0	0.45555
	10.0	1.0	0.47853
* CI < 1, CI = 1, and CI > 1 is defined as synergism, additivity, and antagonism, respectively
